# Supplementary material for: Comparisons and Uncertainty in Fat and Adipose Tissue Estimation Techniques: The Northern Elephant Seal as a Case Study
Source: PLoS One. 2015 Jun 29;10(6):e0131877. doi: 10.1371/journal.pone.0131877 (PMC4486730; doi:10.1371/journal.pone.0131877)
Supplement: S1 Code — (R) [file pone.0131877.s006.R]

##############
# These measurements are taken for each animal.

# Ultrasound measurements
#  Uncertainty from multiple measurements per individual already calculated
#     as the mean and standard deviation. Assume normal distribution on log of measurement.

lnUSdorsal_mean # Mean log dorsal ultrasound measurements at each station, going from head to tail
lnUSdorsal_sd   # Standard deviation of log dorsal ultrasound measurements at each station, going from head to tail

lnUSlat_mean # Mean log lateral ultrasound measurements at each station, going from head to tail
lnUSlat_sd   # Standard deviation of log lateral ultrasound measurements at each station, going from head to tail

# Curvilinear lengths
# Cumulative curvilinear length at each station from head to tail
#  Uncertainty from multiple measurements per individual already calculated
#     as the mean and standard deviation. Assume normally distributed.

Curvlength_mean # Mean cumulative curvilinear length 
Curvlength_sd   # Standard deviation cumulative curvilinear length

# Height and width (as diameter measurements)
#  Uncertainty from multiple measurements per individual already calculated
#     as the mean and standard deviation. Assume normally distributed.

Height_mean # Mean height at each station, going from head to tail
Height_sd   # Standard deviation height at each station, going from head to tail

Width_mean # Mean width at each station, going from head to tail
Width_sd   # Standard deviation width at each station, going from head to tail

# Girth
#  Uncertainty from multiple measurements per individual already calculated
#     as the mean and standard deviation. Assume normally distributed.

Girth_mean # Mean girth at each station, going from head to tail
Girth_sd   # Standard deviation girth at each station, going from head to tail


TMass # Total mass of animal. No uncertainty.

##############
# These measurements can be taken from each animal or from other animals.
# Skin layer (Assume constant across entire animal): 
#     1. Thickness: Uncertainty from multiple measurements already calculated
#               as the mean and standard deviation. Assume normally distributed.
#     2. Density: Uncertainty from multiple measurements already calculated
#               as the mean and standard deviation. Assume normally distributed.
#     3. Fraction lipid: Uncertainty from multiple measurements already calculated
#               as the mean and standard deviation. Assume beta distribution and 
#               convert mean and standard deviation to parameters of a beta.

SkinDepth_mean # Mean skin thickness
SkinDepth_sd   # Standard deviation skin thickness

SkinDens_mean  # Mean skin density              
SkinDens_sd    # Standard deviation skin density

SkinFlipid_mean  # Mean fraction lipid in skin              
SkinFlipid_sd    # Standard deviation fraction lipid in skin

SkinFracLip_var <- (SkinFracLip_sd)^2
alpha_SkinFracLip <- (((1-SkinFracLip_mean)/SkinFracLip_var) - (1.0/SkinFracLip_mean)) * (SkinFracLip_mean^2.0)
beta_SkinFracLip <-   alpha_SkinFracLip * ((1/SkinFracLip_mean) - 1.0)

# Blubber (Assume constant across entire animal): 
#     1. Density: Uncertainty from multiple measurements already calculated
#               as the mean and standard deviation. Assume normally distributed.
#     2. Fraction lipid: Uncertainty from multiple measurements already calculated
#               as the mean and standard deviation. Assume beta distribution and 
#               convert mean and standard deviation to parameters of a beta.

BlDens_mean # Mean blubber density              
BlDens_sd   # Standard deviation blubber density

BlFracLip_mean # Mean fraction lipid              
BlFracLip_sd   # Standard deviation fraction lipid

BlFracLip_var <- (BlFracLip_sd)^2
alpha_BlFracLip <- (((1-BlFracLip_mean)/BlFracLip_var) - (1.0/BlFracLip_mean)) * (BlFracLip_mean^2.0)
beta_BlFracLip <-   alpha_BlFracLip * ((1/BlFracLip_mean) - 1.0)


###############
# Iterations

NIter     # Number of samples.
Nstations # Number of stations where girth, height, and width were taken.
NUS       # Number of stations with ultrasound measurements.

for (i in 1:NIter){

   # I. Sample all variables.
        # Ultrasound dorsal and lateral.
     USdors_samp <- exp(rnorm(n=NUS, mean=lnUSdorsal_mean, sd=lnUSdorsal_sd))
     USlat_samp <- exp(rnorm(n=NUS, mean=lnUSlat_mean, sd=lnUSlat_sd))
        # Cumulative curvilinear lengths.
     Curvlength_samp <- rnorm(n=(Nstations+1), mean=Curvlength_mean, sd=Curvlength_sd)
        # Height and width and covert to radial measures instead of diameter.
     r_Height_samp <- 0.5*rnorm(n=Nstations, mean=Height_mean, sd=Height_sd)
     r_Width_samp <- 0.5*rnorm(n=Nstations, mean=Width_mean, sd=Width_sd)
        # Girth and convert to radii.
     r_circle <- rnorm(n=Nstations, mean=Girth_mean, sd=Girth_sd)/(2.0*pi)
        # Skin depth, density, and fraction lipid.
     SkinDepth_samp <- rnorm(n=1, mean=SkinDepth_mean, sd=SkinDepth_sd)
     SkinDens_samp <-  rnorm(n=1, mean=SkinDens_mean, sd=SkinDens_sd)
     SkinFracLip_samp <- rbeta(shape1 = alpha_SkinFracLip, shape2 = beta_SkinFracLip, n = 1)
        # Blubber density and fraction lipid.
     BlDens_samp <- rnorm(n=1, mean=BlDens_mean, sd=BlDens_sd)
     BlFracLip_samp <- rbeta(shape1 = alpha_BlFracLip, shape2 = beta_BlFracLip, n = 1)
     
   # II. Calculate curvilinear length for each segment.
     segment_curv_length <- vector(length=(Nstations+1))
     segment_curv_length[1] <- Curvlength_samp[1]
     for (j in 2:(Nstations+1)){
        segment_curv_length[j] <- Curvlength_samp[j] - Curvlength_samp[j-1]
     }
   
   # III. Calculate volumes using elliptical cones and elliptical truncated cones.
     # A. Calculate straight length for each segment.
       segment_str_length <- vector(length=Nstations+1)
       segment_str_length[1] <- (segment_curv_length[1]^2 - r_Height_samp[1]^2)^0.5
       for (j in 2:Nstations){
          segment_str_length[j] <- (segment_curv_length[j]^2 - ((r_Height_samp[j]-r_Height_samp[j-1])^2))^0.5
       }
       segment_str_length[Nstations+1] <- (segment_curv_length[Nstations+1]^2 - r_Height_samp[Nstations]^2)^0.5
     # B. Calculate volume of each segment including skin.
       segment_vol_ell_skin <- vector(length = Nstations+1)
       # 1. Nose to ears.
       segment_vol_ell_skin[1] <- (pi/3.0)*segment_str_length[1]*r_Height_samp[1]*r_Width_samp[1]
       # 2. Ears to pelvis.
       for (j in 2:Nstations){
         a <- r_Width_samp[j]   
         b <- r_Height_samp[j]  
         A <- r_Width_samp[j-1] 
         B <- r_Height_samp[j-1]
         h <- segment_str_length[j]
         segment_vol_ell_skin[j] <- (pi/6.0)*h*((2.0*a*b)+(A*b)+(B*a)+(2.0*A*B))     
       }
       # 3. Pelvis to tail
       segment_vol_ell_skin[Nstations+1] <- (pi/3.0)*segment_str_length[Nstations+1]*r_Height_samp[Nstations]*r_Width_samp[Nstations]  
     # C. Calculate volume of each segment WITHOUT skin.
       segment_vol_ell_noskin <- vector(length = Nstations+1)
       r_Width_samp_noskin <- r_Width_samp - SkinDepth_samp
       r_Height_samp_noskin <- r_Height_samp - SkinDepth_samp
       # 1. Nose to ears.
       segment_vol_ell_noskin[1] <- (pi/3.0)*segment_str_length[1]*r_Height_samp_noskin[1]*r_Width_samp_noskin[1]
       # 2. Ears to pelvis.
       for (j in 2:Nstations){
         a <- r_Width_samp_noskin[j]   
         b <- r_Height_samp_noskin[j]  
         A <- r_Width_samp_noskin[j-1] 
         B <- r_Height_samp_noskin[j-1]
         h <- segment_str_length[j]
         segment_vol_ell_noskin[j] <- (pi/6.0)*h*((2.0*a*b)+(A*b)+(B*a)+(2.0*A*B))     
       }
       # 3. Pelvis to tail
       segment_vol_ell_noskin[Nstations+1] <- (pi/3.0)*segment_str_length[Nstations+1]*r_Height_samp_noskin[Nstations]*r_Width_samp_noskin[Nstations]  
     # D. Calculate inner volume of each segment.
       segment_vol_ell_inner <- vector(length = NUS+1)
       # 1. Remove ultrasound measurements from height and width values.
       r_Width_inner <- r_Width_samp[2:(Nstations-1)]-USlat_samp
       r_Height_inner <- r_Height_samp[2:(Nstations-1)]-USdors_samp
       # 2. Nose to neck.
       segment_vol_ell_inner[1] <- (pi/3.0)*(segment_str_length[1]+segment_str_length[2])*r_Height_inner[1]*r_Width_inner[1]
       # 3. Neck to umbilicus.
       for (j in 2:NUS){
         a <- r_Width_inner[j]   
         b <- r_Height_inner[j]  
         A <- r_Width_inner[j-1] 
         B <- r_Height_inner[j-1]
         h <- segment_str_length[j+1]
         segment_vol_ell_inner[j] <- (pi/6.0)*h*((2.0*a*b)+(A*b)+(B*a)+(2.0*A*B))     
       }
       # 4. Umbilicus to tail.
       segment_vol_ell_inner[NUS+1] <- (pi/3.0)*(segment_str_length[NUS+1]+segment_str_length[NUS+2])*
                                        r_Height_inner[NUS]*r_Width_inner[NUS]

   # IV. Calculate volumes using circular cones and circular truncated cones.
     # A. Calculate straight length for each segment.
       segment_str_length_c <- vector(length=Nstations+1)
       # 1. Nose to ears.
       segment_str_length_c[1] <- (segment_curv_length[1]^2 - r_circle[1]^2)^0.5
       # 2. Ears to pelvis.
       for (j in 2:Nstations){
          segment_str_length_c[j] <- (segment_curv_length[j]^2 - ((r_circle[j]-r_circle[j-1])^2))^0.5
       }
       # 3. Pelvis to tail
       segment_str_length_c[Nstations+1] <- (segment_curv_length[Nstations+1]^2 - r_circle[Nstations]^2)^0.5
     # B. Calculate volume of each segment including skin.
       segment_vol_circle_skin <- vector(length = Nstations+1)
       # 1. Nose to ears.
       segment_vol_circle_skin[1] <- (pi/3.0)*segment_str_length_c[1]*(r_circle[1]^2)
       # 2. Ears to pelvis.
       for (j in 2:Nstations){
          segment_vol_circle_skin[j] <- (pi/3.0)*segment_str_length_c[j]*((r_circle[j-1]^2)+(r_circle[j-1]*r_circle[j])+(r_circle[j]^2))
       }
       # 3. Pelvis to tail
       segment_vol_circle_skin[Nstations+1] <- (pi/3.0)*segment_str_length_c[Nstations+1]*(r_circle[Nstations]^2)  
     # C. Calculate volume of each segment WITHOUT skin.
       segment_vol_circle_noskin <- vector(length = Nstations+1)
       r_circle_noskin <- r_circle - SkinDepth_samp
       # 1. Nose to ears.
       segment_vol_circle_noskin[1] <- (pi/3.0)*segment_str_length_c[1]*(r_circle_noskin[1]^2)
       # 2. Ears to pelvis.
       for (j in 2:Nstations){
          segment_vol_circle_noskin[j] <- (pi/3.0)*segment_str_length_c[j]*((r_circle_noskin[j-1]^2)+(r_circle_noskin[j-1]*r_circle_noskin[j])+(r_circle_noskin[j]^2))
       }
       # 3. Pelvis to tail
       segment_vol_circle_noskin[Nstations+1] <- (pi/3.0)*segment_str_length_c[Nstations+1]*(r_circle_noskin[Nstations]^2)  
     # D. Calculate inner volume of each segment.
       segment_vol_cir_inner <- vector(length = NUS+1)
       # 1. Remove mean ultrasound measurements from radius values.
       r_circle_inner <- r_circle[2:(Nstations-1)] - apply(cbind(USlat_samp,USdors_samp),1,mean)
       # 2. Nose to neck.
       segment_vol_cir_inner[1] <- (pi/3.0)*(segment_str_length_c[1]+segment_str_length_c[2])*(r_circle_inner[1]^2)
       # 3. Neck to umbilicus.
       for (j in 2:NUS){
          segment_vol_cir_inner[j] <- (pi/3.0)*segment_str_length_c[j+1]*((r_circle_inner[j-1]^2)+(r_circle_inner[j-1]*r_circle_inner[j])+(r_circle_inner[j]^2))
       }
       # 4. Umbilicus to tail.
       segment_vol_cir_inner[NUS+1] <- (pi/3.0)*(segment_str_length_c[NUS+2]+segment_str_length_c[NUS+3])*(r_circle_inner[NUS]^2)  

   # IV. Calculate total volumes.
     # A. Skin.
       Tvol_skin_ell <- sum(segment_vol_ell_skin) - sum(segment_vol_ell_noskin)
       Tvol_skin_cir <- sum(segment_vol_circle_skin) - sum(segment_vol_circle_noskin)
     # B. Blubber
       Tvol_blubber_ell <- sum(segment_vol_ell_noskin) - sum(segment_vol_ell_inner)
       Tvol_blubber_cir <- sum(segment_vol_circle_noskin) - sum(segment_vol_cir_inner)

   # V. Calculate masses.
     # A. Skin.
       Mass_skin_ell <- Tvol_skin_ell*SkinDens_samp
       Mass_skin_cir <- Tvol_skin_cir*SkinDens_samp
     # B. Blubber
       Mass_blubber_ell <- Tvol_blubber_ell*BlDens_samp
       Mass_blubber_cir <- Tvol_blubber_cir*BlDens_samp

   # VI. Calculate lipid masses.
     # A. Skin.
       LipidMass_skin_ell <- Mass_skin_ell*SkinFracLip_samp
       LipidMass_skin_cir <- Mass_skin_cir*SkinFracLip_samp
     # B. Blubber
       LipidMass_blubber_ell <- Mass_blubber_ell*BlFracLip_samp
       LipidMass_blubber_cir <- Mass_blubber_cir*BlFracLip_samp

   # VII. Output matrix.
     if (i == 1){
        CalcOut <- cbind(Tvol_skin_cir,
                         Tvol_blubber_cir,
                         Mass_skin_cir,
                         Mass_blubber_cir,
                         LipidMass_skin_cir,
                         LipidMass_blubber_cir,
                         Tvol_skin_ell,
                         Tvol_blubber_ell,
                         Mass_skin_ell,
                         Mass_blubber_ell,
                         LipidMass_skin_ell,
                         LipidMass_blubber_ell)
     }else{
        CalcOut <- rbind(CalcOut,cbind(Tvol_skin_cir,
                         Tvol_blubber_cir,
                         Mass_skin_cir,
                         Mass_blubber_cir,
                         LipidMass_skin_cir,
                         LipidMass_blubber_cir,
                         Tvol_skin_ell,
                         Tvol_blubber_ell,
                         Mass_skin_ell,
                         Mass_blubber_ell,
                         LipidMass_skin_ell,
                         LipidMass_blubber_ell))
     }
}


###############
# Determine fraction lipid with and without skin lipid.

FracLipid_skin_cir <- (CalcOut$LipidMass_skin_cir+CalcOut$LipidMass_blubber_cir)/TMass
FracLipid_noskin_cir <- CalcOut$LipidMass_blubber_cir/TMass

FracLipid_skin_ell <- (CalcOut$LipidMass_skin_ell+CalcOut$LipidMass_blubber_ell)/TMass
FracLipid_noskin_ell <- CalcOut$LipidMass_blubber_ell/TMass
