# Supplementary material for: Comparisons and Uncertainty in Fat and Adipose Tissue Estimation Techniques: The Northern Elephant Seal as a Case Study
Source: PLoS One. 2015 Jun 29;10(6):e0131877. doi: 10.1371/journal.pone.0131877 (PMC4486730; doi:10.1371/journal.pone.0131877)
Supplement: S2 Code — (R) [file pone.0131877.s007.R]

# Stock = the HTO injected in to the animal or added to the standard.
# Standard = "simulation" of an animal of similar mass injected with the
#     estimated same amount of HTO.
# CPM = counts per minute results from the counter.
# Sample = amount of standard sent to the counter.

# Standard CPM as mean and standard deviation. Assume normal distribution.
CPM_sample_mean # Mean CPM output from counter.
CPM_sample_sd   # Standard deviation CPM output from counter.
Mass_sample     # Mass of water sample sent to counter in grams.

# Animal CPM before injection of HTO from counter (background).
#  Mean and standard deviation from normal distribution.
CPM_pre_mean # Mean CPM output from counter.
CPM_pre_sd   # Standard deviation CPM output from counter.
Mass_pre     # Mass of blood water sample sent to counter in grams.

# Animal CPM after equilibration of HTO.
#  Mean and standard deviation from normal distribution.
CPM_equ_mean # Mean CPM output from counter.
CPM_equ_sd   # Standard deviation CPM output from counter.
Mass_equ     # Mass of blood water sample sent to counter in grams.

# Data for standards.
Mass_DI_Standard # Mass of DI water in standard.
Mass_DItrit_Standard # Mass of DI water plus HTO stock in standard in grams.

# Data for animal.
Mass_HTO_inj # Mass of HTO stock injected in to the animal in grams.
Mass_animal # Mass of animal in kilograms.

NIter # Number of iterations for sampling. 

# Calculate CPM/ml from counter sample: standards, background, and equilibrated.
CPM_ml_stnd <- rnorm(n=NIter, mean=CPM_sample_mean, sd=CPM_sample_sd)/Mass_sample
CPM_ml_pre <- rnorm(n=NIter, mean=CPM_pre_mean, sd=CPM_pre_sd)/Mass_pre
CPM_ml_equ <- rnorm(n=NIter, mean=CPM_equ_mean, sd=CPM_equ_sd)/Mass_equ

# Convert standards from CPM/ml sample to CPM/ml stock.
CPM_ml_stock <- (CPM_ml_stnd*Mass_DI_Standard)/(Mass_DItrit_Standard-Mass_DI_Standard)

# Amount of "CPM" injected in to animal.
CPM_inj <- CPM_ml_stock*Mass_HTO_inj

# Subtract background "CPM".
CPM_ml_animal <- CPM_ml_equ - CPM_ml_pre

# Total body water estimate in liters and fraction water by mass.
TBW <- CPM_inj/(CPM_ml_animal*1000)
FracH2O <- TBW/Mass_animal
