# Supplementary material for: Comparisons and Uncertainty in Fat and Adipose Tissue Estimation Techniques: The Northern Elephant Seal as a Case Study
Source: PLoS One. 2015 Jun 29;10(6):e0131877. doi: 10.1371/journal.pone.0131877 (PMC4486730; doi:10.1371/journal.pone.0131877)
Supplement: S3 Code — (R) [file pone.0131877.s008.R]

# Estimating total fraction lipid (Flipid) given total fraction water (FH2O) by mass.
# Based on 
#      1. fraction water in adipose tissue by mass (FWA)
#      2. fraction water in non-adipose tissue by mass (FWNA)
#      3. fraction lipid in adipose tissue by mass (FLA)
# Mean and standard deviations are from Pace and Rathbun (1945) guinea pig data.
# Since they are fractions, assume beta distribution.

# Sample size for Monte Carlo sampling.
SampSize <- 15000

# Fraction water values.
# This could be one value or a vector of values.
# For this example, just pick a series of values between 0 and 1.

FH2O <- seq(from=0.01,to=0.99,by=0.01)


# Translate means and standard deviations to parameters of a beta distribution.
mu_FLA <- 0.8413
sd_FLA <- 0.0479
var_FLA <- sd_FLA^2

mu_FWNA <- 0.7242
sd_FWNA <- 0.0211
var_FWNA <- sd_FWNA^2

mu_FWA <- 0.1025
sd_FWA <- 0.0597
var_FWA <- sd_FWA^2

alpha_FLA <- (((1-mu_FLA)/var_FLA) - (1.0/mu_FLA)) * (mu_FLA^2.0)
beta_FLA <- alpha_FLA * ((1/mu_FLA) - 1.0)

alpha_FWNA <- (((1-mu_FWNA)/var_FWNA) - (1.0/mu_FWNA)) * (mu_FWNA^2.0)
beta_FWNA <- alpha_FWNA * ((1/mu_FWNA) - 1.0)

alpha_FWA <- (((1-mu_FWA)/var_FWA) - (1.0/mu_FWA)) * (mu_FWA^2.0)
beta_FWA <- alpha_FWA * ((1/mu_FWA) - 1.0)


# Sample from the beta distributions.
FLA_samp <- rbeta(shape1 = alpha_FLA, shape2 = beta_FLA, n = SampSize)
FWNA_samp <- rbeta(shape1 = alpha_FWNA, shape2 = beta_FWNA, n = SampSize)
FWA_samp <- rbeta(shape1 = alpha_FWA, shape2 = beta_FWA, n = SampSize)


# Part of the equation that does not need to go in the loop.
tmp <- FLA_samp/(FWNA_samp-FWA_samp)

# Loop through all values of fraction water.
# Output fraction lipid in columns with each column representing
#   one value of fraction water.

for (I in 1:length(FH2O)){
   H2Osamp <- FH2O[I]
   if (I==1){
     Flipid <- (tmp*FWNA_samp)-(tmp*H2Osamp)
   }else{
     Flipid <- cbind(Flipid,((tmp*FWNA_samp)-(tmp*H2Osamp)))
   }
}

######### OR ##########
# If FH2O represents a distribution of total fraction water, just...
Flipid <- (tmp*FWNA_samp)-(tmp*FH2O)
