# Supplementary material for: Comparisons and Uncertainty in Fat and Adipose Tissue Estimation Techniques: The Northern Elephant Seal as a Case Study
Source: PLoS One. 2015 Jun 29;10(6):e0131877. doi: 10.1371/journal.pone.0131877 (PMC4486730; doi:10.1371/journal.pone.0131877)
Supplement: S1 Data — (TXT) [file pone.0131877.s009.txt]

Animals injection data.

Columns:
   Animal_ID = unique animal identification number
   HTO_inj_mass = amount of stock solution injected in to animal (grams)
   Stock = Stock ID (1 or 3)
   Early_Late = early molt (E) or late molt (L)


Animal_ID,HTO_inj_mass,Stock,Early_Late
9420,2.349,3,E
9484,0,NA,E
9486,0,NA,E
9507,0,NA,E
9514,14.308,1,E
9519,9.932,1,E
9524,9.947,1,E
9722,2.315,3,L
9723,2.362,3,L
9725,2.444,3,E
9726,2.353,3,L
9728,2.464,3,L
S126,0,NA,E
T379,2.345,3,L
