# Supplementary material for: Comparisons and Uncertainty in Fat and Adipose Tissue Estimation Techniques: The Northern Elephant Seal as a Case Study
Source: PLoS One. 2015 Jun 29;10(6):e0131877. doi: 10.1371/journal.pone.0131877 (PMC4486730; doi:10.1371/journal.pone.0131877)
Supplement: S2 Data — (TXT) [file pone.0131877.s010.txt]

Specific activity from blood.
10 adult female elephant seals

Columns:
   Animal_ID = unique animal identification number
   Location = location of blood draw; either spinal or flipper
   Time = time of blood draw
      Pre = before injection of tritiated water
      90 = 90 minutes post injection of tritiated water
   Replicate = each blood sample was analyzed in three separate vials
   Amount = amount in counting vial (grams)
   CPM = each replicate was counted three times      


Animal_ID,Location,Time,Replicate,Amount,CPM_1,CPM_2,CPM_3
9519,Flipper,90,A,0.515,2139.57,2135.68,2147.56
9519,Flipper,90,B,0.5084,2120.05,2107.95,2099.84
9519,Flipper,90,C,0.5092,2112.45,2137.33,2117.57
9519,Spinal,Pre,A,0.5009,32.93,30.47,32.9
9519,Spinal,Pre,B,0.5059,32,31.47,29.57
9519,Spinal,Pre,C,0.5085,34.03,34.27,35.37
9524,Flipper,90,A,0.5035,2511.35,2502.81,2483.28
9524,Flipper,90,B,0.5192,2604.16,2608.14,2578.01
9524,Flipper,90,C,0.4996,2526.31,2523.52,2523.85
9524,Spinal,Pre,A,0.51,32.77,32.7,32.63
9524,Spinal,Pre,B,0.4949,30.5,32.83,33.77
9524,Spinal,Pre,C,0.5191,41.77,39.07,39.77
9514,Spinal,Pre,A,0.3008,31.4,31.1,30.43
9514,Spinal,Pre,B,0.3022,31.8,27.7,27.4
9514,Spinal,Pre,C,0.3029,37.2,32.67,35.77
9514,Flipper,90,A,0.2994,2168.16,2177.28,2171.82
9514,Flipper,90,B,0.2997,2180.65,2188.09,2176.9
9514,Flipper,90,C,0.3038,2246.39,2233.31,2234.64
T379,Spinal,Pre,A,0.3025,33.37,33.67,32.13
T379,Spinal,Pre,B,0.2999,41.03,42.23,40.37
T379,Spinal,Pre,C,0.303,46.2,48.73,47.93
T379,Flipper,90,A,0.2981,2227.44,2225.28,2224.5
T379,Flipper,90,B,0.297,2229.64,2205.01,2201.04
T379,Flipper,90,C,0.2963,2222.72,2227.56,2236.98
9420,Spinal,Pre,A,0.3041,59.6,56.77,60.83
9420,Spinal,Pre,B,0.2985,55.27,57.37,56.9
9420,Spinal,Pre,C,0.3035,58.5,58.43,61.33
9420,Flipper,90,A,0.2978,1572.46,1576.61,1575.28
9420,Flipper,90,B,0.3008,1592.21,1585.39,1576.1
9420,Flipper,90,C,0.2978,1592.4,1591.775,1616.075
9725,Spinal,Pre,A,0.3019,31.83,32.87,32.6
9725,Spinal,Pre,B,0.3004,48.83,46.7,49.4
9725,Spinal,Pre,C,0.2992,65.6,64.67,63.9
9725,Flipper,90,A,0.3013,1997.91,1994.38,1986.3
9725,Flipper,90,B,0.3004,2000.1,2001.7,1980.4
9725,Flipper,90,C,0.3024,2022.47,2010.4,2034.16
9723,Spinal,Pre,A,0.3007,28.53,27.47,29.07
9723,Spinal,Pre,B,0.3034,37.4,37.27,38.03
9723,Spinal,Pre,C,0.3029,47.13,42.5,43.8
9723,Flipper,90,A,0.3039,2071.21,2064.02,2048.49
9723,Flipper,90,B,0.303,2054.41,2047.42,2055.54
9723,Flipper,90,C,0.297,2019.7,2018.04,2013.82
9722,Spinal,Pre,A,0.3057,29.47,27.73,28.23
9722,Spinal,Pre,B,0.3048,52.87,54.13,55.43
9722,Spinal,Pre,C,0.306,85.5,84.17,82.23
9722,Flipper,90,A,0.2989,1881.74,1868.72,1873.46
9722,Flipper,90,B,0.2947,1812.22,1811.49,1809.66
9722,Flipper,90,C,0.2964,1855.37,1852.1,1853.84
9726,Spinal,Pre,A,0.3082,33.77,32.47,34.3
9726,Spinal,Pre,B,0.3074,39.3,39.23,38.23
9726,Spinal,Pre,C,0.3063,50.63779,49.05483,50.57585
9726,Flipper,90,A,0.3043,1740,1746.06,1720.73
9726,Flipper,90,B,0.3057,1737.4,1722.54,1721.03
9726,Flipper,90,C,0.3047,1756.62,1747.03,1743.83
9728,Spinal,Pre,A,0.3046,27.53,28.03,28.33
9728,Spinal,Pre,B,0.302,37.17,37.87,36.57
9728,Spinal,Pre,C,0.3071,38.97,36.03,37.63
9728,Flipper,90,A,0.3001,2207.88,2222.83,2207.53
9728,Flipper,90,B,0.3024,2225.11,2217.89,2219.94
9728,Flipper,90,C,0.306,2280.8,2256.39,2262.94
