# Supplementary material for: Comparisons and Uncertainty in Fat and Adipose Tissue Estimation Techniques: The Northern Elephant Seal as a Case Study
Source: PLoS One. 2015 Jun 29;10(6):e0131877. doi: 10.1371/journal.pone.0131877 (PMC4486730; doi:10.1371/journal.pone.0131877)
Supplement: S3 Data — (TXT) [file pone.0131877.s011.txt]

Morphometric data
14 adult female elephant seals
Measurements are in centimeters or kilograms.

Columns:
   Animal_ID = unique animal identification number
   Msrmnt = measurements taken three times
   Location = location on the seals body
      Ank = ankle
      Pel = pelvis
      Umb = umibilical
      Mid = mid seal
      Ster = sternum
      Ax = axilla
      Neck = neck
      Ears = ears
      Total = from tail to nose for curvilinear length, or total mass
   US_D = ultrasound measurement, no image, dorsal
   US_L = ultrasound measurement, no image, left
   US_R = ultrasound measurement, no image, right
   E_height = height
   E_width = width
   Girth = girth
   Length = curvilinear length from tail to body location
   Mass = total mass


"Animal_ID","Msrmnt","Location","US_D","US_L","US_R","E_height","E_width","Girth","Length","Mass"
"9519",1,"Ank",NA,NA,NA,17,31,71,17,NA
"9519",1,"Pel",1.35,1.3,1.35,31,48,128,48,NA
"9519",1,"Umb",1.6,1.55,1.55,41,65,175,82,NA
"9519",1,"Mid",1.8,1.9,1.75,47,75,204,124,NA
"9519",1,"Ster",1.8,2.1,1.8,47,76,210,159,NA
"9519",1,"Ax",1.75,2,1.8,48,73,206,192,NA
"9519",1,"Neck",1.85,1.85,1.75,41,50,138,254,NA
"9519",1,"Ears",NA,NA,NA,30,36,96,280,NA
"9519",1,"Total",NA,NA,NA,NA,NA,NA,313,564
"9519",2,"Ank",NA,NA,NA,15,30,78,20,NA
"9519",2,"Pel",1.75,1.8,1.7,30,48,130,50,NA
"9519",2,"Umb",1.85,1.85,1.8,38,65,175,84,NA
"9519",2,"Mid",2,1.95,1.9,45,77.5,208,124,NA
"9519",2,"Ster",1.8,1.95,1.9,45,77,220,161,NA
"9519",2,"Ax",1.85,1.9,2,47,77,218,195,NA
"9519",2,"Neck",1.85,1.9,1.85,38,52,143,255,NA
"9519",2,"Ears",NA,NA,NA,28,33,104,278,NA
"9519",2,"Total",NA,NA,NA,NA,NA,NA,314,564
"9519",3,"Ank",NA,NA,NA,16.5,31,73,17,NA
"9519",3,"Pel",1.55,1.8,1.1,31,46,130,49,NA
"9519",3,"Umb",1.8,2.2,1.7,39,65,175,81,NA
"9519",3,"Mid",2.6,2.4,2.4,42,76,198,123,NA
"9519",3,"Ster",2.5,2.5,2.3,48,74,212,158,NA
"9519",3,"Ax",1.9,2.2,2.6,50,72,218,191,NA
"9519",3,"Neck",1.9,2.1,2,32.5,52,144,250,NA
"9519",3,"Ears",NA,NA,NA,27,33,102,275,NA
"9519",3,"Total",NA,NA,NA,NA,NA,NA,310,564
"9524",1,"Ank",NA,NA,NA,18,28,63,14,NA
"9524",1,"Pel",1.9,1.8,1.45,29,45,123,47,NA
"9524",1,"Umb",2,2.4,2.2,37,65,169,74,NA
"9524",1,"Mid",2.5,2.5,2.4,43,78,192,108,NA
"9524",1,"Ster",2.6,2.4,2.3,43,74,197,143,NA
"9524",1,"Ax",2.3,2.25,2.5,46,72,193,172,NA
"9524",1,"Neck",1.8,1.85,1.75,33,55,145,217,NA
"9524",1,"Ears",NA,NA,NA,25,31,94,244,NA
"9524",1,"Total",NA,NA,NA,NA,NA,NA,275,419
"9524",2,"Ank",NA,NA,NA,12,26,66,16,NA
"9524",2,"Pel",1.3,1.25,1.35,29,46,124,48,NA
"9524",2,"Umb",1.4,1.55,1.45,37,64,170,76,NA
"9524",2,"Mid",1.65,1.6,1.75,45,80,196,110,NA
"9524",2,"Ster",1.85,1.85,1.8,44,72,200,144,NA
"9524",2,"Ax",1.95,2.05,1.95,44,71,193,176,NA
"9524",2,"Neck",1.95,1.9,2,31,51,139,217,NA
"9524",2,"Ears",NA,NA,NA,25,23,88,245,NA
"9524",2,"Total",NA,NA,NA,NA,NA,NA,276,421
"9524",3,"Ank",NA,NA,NA,12,26.5,64,17,NA
"9524",3,"Pel",1.8,1.7,1.4,28,44,119,48,NA
"9524",3,"Umb",2,2.1,2.3,36,63,166,74,NA
"9524",3,"Mid",2.5,2.7,2.5,42,75.5,194,108,NA
"9524",3,"Ster",2.8,2.7,2.7,44,74,199,144,NA
"9524",3,"Ax",2.2,2.3,2.5,47,71,196,174,NA
"9524",3,"Neck",1.7,1.85,1.9,31,52,139,217,NA
"9524",3,"Ears",NA,NA,NA,25,29,92,239,NA
"9524",3,"Total",NA,NA,NA,NA,NA,NA,274,423
"S126",1,"Ank",NA,NA,NA,17,30,75,19,NA
"S126",1,"Pel",1.35,1.25,1.45,28,40,121,53,NA
"S126",1,"Umb",1.5,1.6,1.45,35,61,152,84,NA
"S126",1,"Mid",1.6,1.65,1.5,42,75,190,115,NA
"S126",1,"Ster",1.8,1.75,1.55,44,75,194,144,NA
"S126",1,"Ax",1.65,1.8,1.7,46,67,192,186,NA
"S126",1,"Neck",1.95,2,1.7,26,43.5,127,243,NA
"S126",1,"Ears",NA,NA,NA,24,27,91,266,NA
"S126",1,"Total",NA,NA,NA,NA,NA,NA,303,459
"S126",2,"Ank",NA,NA,NA,13,31,73,16,NA
"S126",2,"Pel",1.25,1.3,1.3,29,45,113,41,NA
"S126",2,"Umb",1.55,1.7,1.65,36,58,155,81,NA
"S126",2,"Mid",1.65,1.7,1.7,42,73,185,112,NA
"S126",2,"Ster",1.7,1.7,1.85,46,72,194,147,NA
"S126",2,"Ax",1.55,1.65,1.85,48,67,193,187,NA
"S126",2,"Neck",1.75,1.7,1.75,29,44,131,249,NA
"S126",2,"Ears",NA,NA,NA,27.5,32,97,267,NA
"S126",2,"Total",NA,NA,NA,NA,NA,NA,303,460
"S126",3,"Ank",NA,NA,NA,17,29,70.5,18,NA
"S126",3,"Pel",1.4,1.25,1.25,28,42,107,38,NA
"S126",3,"Umb",1.35,1.4,1.6,34,59,155,78,NA
"S126",3,"Mid",1.5,1.5,1.7,39,72,186,113,NA
"S126",3,"Ster",1.65,1.7,1.75,45,75,196,145,NA
"S126",3,"Ax",1.7,1.6,1.7,45,67,191,168,NA
"S126",3,"Neck",1.6,1.7,1.6,26,44,128,247,NA
"S126",3,"Ears",NA,NA,NA,24,28,96,266,NA
"S126",3,"Total",NA,NA,NA,NA,NA,NA,299,NA
"9507",1,"Ank",NA,NA,NA,14.5,33,74,16,NA
"9507",1,"Pel",1.35,1.2,1.25,28,44,119.5,50,NA
"9507",1,"Umb",1.45,1.4,1.45,36,60.5,162,80,NA
"9507",1,"Mid",1.6,1.55,1.5,42,71,196,114,NA
"9507",1,"Ster",1.7,1.7,1.6,47,72,207,151,NA
"9507",1,"Ax",1.6,1.7,1.75,48,70,218,183,NA
"9507",1,"Neck",1.75,1.7,1.75,36,50,118,242,NA
"9507",1,"Ears",NA,NA,NA,28,32,98,268,NA
"9507",1,"Total",NA,NA,NA,NA,NA,NA,304,462
"9507",2,"Ank",NA,NA,NA,14.5,32,75,14,NA
"9507",2,"Pel",1.2,1.05,1.55,24,44,114,46,NA
"9507",2,"Umb",1.35,1.3,1.5,34.5,62.5,161,79,NA
"9507",2,"Mid",1.6,1.3,1.5,39,72,187,112,NA
"9507",2,"Ster",1.75,1.6,1.55,49,74.5,204,148,NA
"9507",2,"Ax",1.5,1.6,1.6,49,69,201,180,NA
"9507",2,"Neck",1.55,1.5,1.65,32,51,132,240,NA
"9507",2,"Ears",NA,NA,NA,29,34,97,266,NA
"9507",2,"Total",NA,NA,NA,NA,NA,NA,300,468
"9507",3,"Ank",NA,NA,NA,15,29,70,16,NA
"9507",3,"Pel",1.3,1.2,1.25,27.5,41.5,114,45,NA
"9507",3,"Umb",1.45,1.4,1.5,36,61,162,78,NA
"9507",3,"Mid",1.6,1.55,1.6,38.5,74,190,109,NA
"9507",3,"Ster",1.7,1.65,1.65,43.5,76.5,193,145,NA
"9507",3,"Ax",1.75,1.75,1.55,52,71,187,176,NA
"9507",3,"Neck",1.67,1.6,1.7,31,48,128,235,NA
"9507",3,"Ears",NA,NA,NA,25,30,95,260,NA
"9507",3,"Total",NA,NA,NA,NA,NA,NA,298,NA
"9514",1,"Ank",NA,NA,NA,15,29,72.5,14,NA
"9514",1,"Pel",1.2,1.25,1.3,25,43,123,49,NA
"9514",1,"Umb",1.45,1.5,1.4,29,60,160,82,NA
"9514",1,"Mid",1.7,1.55,1.45,34,68,181,113,NA
"9514",1,"Ster",1.7,1.65,1.4,37,69,187,145,NA
"9514",1,"Ax",1.4,1.6,1.7,36,65,192,185,NA
"9514",1,"Neck",1.25,1.6,1.4,29,40,114,242,NA
"9514",1,"Ears",NA,NA,NA,27,30,99,258,NA
"9514",1,"Total",NA,NA,NA,NA,NA,NA,292,412
"9514",2,"Ank",NA,NA,NA,14,28,69,15,NA
"9514",2,"Pel",1.3,1.3,1.25,31,41,120,49,NA
"9514",2,"Umb",1.4,1.5,1.3,39,57,157,80,NA
"9514",2,"Mid",1.55,1.5,1.4,43,66,179,112,NA
"9514",2,"Ster",1.7,1.7,1.55,39,70,192.5,145,NA
"9514",2,"Ax",1.55,1.6,1.65,49,63,189,185,NA
"9514",2,"Neck",1.6,1.5,1.55,26,40,118,240,NA
"9514",2,"Ears",NA,NA,NA,24,28,101,255,NA
"9514",2,"Total",NA,NA,NA,NA,NA,NA,291,414
"9514",3,"Ank",NA,NA,NA,15,29,68,17,NA
"9514",3,"Pel",1.3,1.45,1.3,22,44,120,48,NA
"9514",3,"Umb",1.5,1.6,1.4,31,60,159,81,NA
"9514",3,"Mid",1.65,1.6,1.3,37,70,182,109,NA
"9514",3,"Ster",1.65,1.75,1.45,41,71,188,144,NA
"9514",3,"Ax",1.5,1.6,1.65,43,69,186,184,NA
"9514",3,"Neck",1.55,1.6,1.55,26,43,114,238,NA
"9514",3,"Ears",NA,NA,NA,24,32,89,256,NA
"9514",3,"Total",NA,NA,NA,NA,NA,NA,289,NA
"9484",1,"Ank",NA,NA,NA,11,25,70,15,NA
"9484",1,"Pel",1,0.9,1.05,23,32,101,40,NA
"9484",1,"Umb",1.3,1.2,1.3,32,48,142,70,NA
"9484",1,"Mid",1.4,1.35,1.45,36,66,181,99,NA
"9484",1,"Ster",1.65,1.6,1.7,40,72,193,129,NA
"9484",1,"Ax",1.6,1.7,1.75,38,67,179,157,NA
"9484",1,"Neck",1.6,1.5,1.55,29,46,119,212,NA
"9484",1,"Ears",NA,NA,NA,21,28,85,237,NA
"9484",1,"Total",NA,NA,NA,NA,NA,NA,267,366
"9484",2,"Ank",NA,NA,NA,10.5,26,66,15,NA
"9484",2,"Pel",1.15,0.95,1.05,24.5,34.5,105,37,NA
"9484",2,"Umb",1.35,1.35,1.35,31,50,144,65,NA
"9484",2,"Mid",1.5,1.4,1.4,39,66,179,96,NA
"9484",2,"Ster",1.6,1.55,1.5,39,72,189,127,NA
"9484",2,"Ax",1.55,1.7,1.6,40,67,180,155,NA
"9484",2,"Neck",1.7,1.65,1.55,31,41,117,210,NA
"9484",2,"Ears",NA,NA,NA,24,27,85,230,NA
"9484",2,"Total",NA,NA,NA,NA,NA,NA,262,NA
"9484",3,"Ank",NA,NA,NA,9,29,63,12,NA
"9484",3,"Pel",0.9,0.9,0.95,21.5,37,98,37,NA
"9484",3,"Umb",1.45,1.4,1.45,29,54,141,67,NA
"9484",3,"Mid",1.45,1.45,1.5,35,66,172,97,NA
"9484",3,"Ster",1.7,1.55,1.75,36,70,184,128,NA
"9484",3,"Ax",1.5,1.7,1.65,38,66,180,151,NA
"9484",3,"Neck",1.6,1.4,1.5,28,38,113,212,NA
"9484",3,"Ears",NA,NA,NA,23,26,93,237,NA
"9484",3,"Total",NA,NA,NA,NA,NA,NA,267,NA
"9486",1,"Ank",NA,NA,NA,13,26,71,14,NA
"9486",1,"Pel",1.35,1.3,1.45,25,38,117,45,NA
"9486",1,"Umb",1.5,1.5,1.5,32,53,153,75,NA
"9486",1,"Mid",1.5,1.6,1.55,39,63,176,107,NA
"9486",1,"Ster",1.6,1.75,1.5,44.5,69,185,135,NA
"9486",1,"Ax",1.6,1.65,1.7,50,67,181,165,NA
"9486",1,"Neck",1.75,1.7,1.85,32.5,43,111,228,NA
"9486",1,"Ears",NA,NA,NA,24,29,95,248,NA
"9486",1,"Total",NA,NA,NA,NA,NA,NA,282,365
"9486",2,"Ank",NA,NA,NA,12,29,67,15,NA
"9486",2,"Pel",1.15,1.3,1.2,25,42,115,45,NA
"9486",2,"Umb",1.5,1.65,1.65,32,56,147,76,NA
"9486",2,"Mid",1.95,1.6,2.05,37,65,174,109,NA
"9486",2,"Ster",2,1.8,1.85,41,65,183,137,NA
"9486",2,"Ax",1.55,1.35,1.55,43,61,179,167,NA
"9486",2,"Neck",1.65,1.6,1.65,28,38,114,230,NA
"9486",2,"Ears",NA,NA,NA,24,26,94,249,NA
"9486",2,"Total",NA,NA,NA,NA,NA,NA,282,NA
"9486",3,"Ank",NA,NA,NA,10,30,65,15,NA
"9486",3,"Pel",1.35,1.3,1.25,24,42,113,44,NA
"9486",3,"Umb",1.55,1.5,1.65,30,56.5,150,76,NA
"9486",3,"Mid",1.8,1.7,1.75,37,68,176,109,NA
"9486",3,"Ster",1.9,1.85,1.9,41.5,67.5,185,137,NA
"9486",3,"Ax",1.85,1.8,1.75,41.5,64,184,167,NA
"9486",3,"Neck",1.65,1.65,1.6,28,40,115,229,NA
"9486",3,"Ears",NA,NA,NA,25,30,88,251,NA
"9486",3,"Total",NA,NA,NA,NA,NA,NA,284,NA
"T379",1,"Ank",NA,NA,NA,8,26.5,54,15,NA
"T379",1,"Pel",1.1,1.15,0.9,20.5,37,98.5,40.5,NA
"T379",1,"Umb",1.2,1.3,1.25,26,47.5,128,74,NA
"T379",1,"Mid",1.2,1.15,1.1,26,56.5,147,106,NA
"T379",1,"Ster",1.3,1.25,1.2,34,58.5,166,139,NA
"T379",1,"Ax",1.1,1.05,1.05,37,52,166,172,NA
"T379",1,"Neck",1.05,1.1,1.2,19.5,35.5,98,224,NA
"T379",1,"Ears",NA,NA,NA,25,25,86,242,NA
"T379",1,"Total",NA,NA,NA,NA,NA,NA,279,306
"T379",2,"Ank",NA,NA,NA,9,24,61,13,NA
"T379",2,"Pel",0.9,1,1,16,36,102,41,NA
"T379",2,"Umb",1.1,1.4,1.15,22,49,135,76,NA
"T379",2,"Mid",1,1.3,1.2,26,58,150,107,NA
"T379",2,"Ster",1.25,1.4,1,31,62,171,140,NA
"T379",2,"Ax",1,1.1,1.15,37,52,165,174,NA
"T379",2,"Neck",1.25,1.25,1.25,23,36,100,225,NA
"T379",2,"Ears",NA,NA,NA,22,28,87,248,NA
"T379",2,"Total",NA,NA,NA,NA,NA,NA,282,NA
"T379",3,"Ank",NA,NA,NA,11.5,27,64,15,NA
"T379",3,"Pel",0.9,0.9,0.95,21,37,105,40,NA
"T379",3,"Umb",1.2,1.35,1.2,24.5,48.5,132,74,NA
"T379",3,"Mid",1.25,1.35,1.3,26.5,59,158,106,NA
"T379",3,"Ster",1.3,1.4,1.35,33.8,61.5,170,139,NA
"T379",3,"Ax",1.1,1.3,1.35,41,52.5,168,173,NA
"T379",3,"Neck",1.35,1.35,1.3,24,38,99,222,NA
"T379",3,"Ears",NA,NA,NA,22,30.5,84,243,NA
"T379",3,"Total",NA,NA,NA,NA,NA,NA,278,NA
"9420",1,"Ank",NA,NA,NA,9.5,28,70,14,NA
"9420",1,"Pel",1.05,1.1,1.05,21.5,39,114,42,NA
"9420",1,"Umb",1.3,1.1,1.2,27.5,52,139,71,NA
"9420",1,"Mid",1.3,1.15,1.1,34.5,67,179,114,NA
"9420",1,"Ster",1.3,1.25,1.3,35.5,68.5,186,147,NA
"9420",1,"Ax",1.2,1,1.15,39.5,68,182,182,NA
"9420",1,"Neck",1.2,1,1.25,24.5,41,117,243,NA
"9420",1,"Ears",NA,NA,NA,24,30,97,262,NA
"9420",1,"Total",NA,NA,NA,NA,NA,NA,298,405
"9420",2,"Ank",NA,NA,NA,13,31,75,16,NA
"9420",2,"Pel",0.95,1.05,1.05,22,39,109,41,NA
"9420",2,"Umb",1.35,1.3,1.3,25,53,138,69,NA
"9420",2,"Mid",1.4,1.4,1.3,33,67.5,179,111,NA
"9420",2,"Ster",1.8,1.5,1.7,37,70,187,144,NA
"9420",2,"Ax",1.75,1.8,1.7,40,65,182,181,NA
"9420",2,"Neck",1.55,1.7,1.65,26.5,44.5,114,243,NA
"9420",2,"Ears",NA,NA,NA,27.5,36.5,101,259,NA
"9420",2,"Total",NA,NA,NA,NA,NA,NA,297,NA
"9420",3,"Ank",NA,NA,NA,10.5,30,70,14,NA
"9420",3,"Pel",1.1,1.05,1.05,20.5,38.5,107,41,NA
"9420",3,"Umb",1.25,1.25,1.25,27,52.5,134,68,NA
"9420",3,"Mid",1.4,1.35,1.25,31,66,172,109,NA
"9420",3,"Ster",1.45,1.5,1.5,39,69,184,143,NA
"9420",3,"Ax",1.45,1.35,1.45,40,63,188,182,NA
"9420",3,"Neck",1.45,1.55,1.5,26.5,41,119,245,NA
"9420",3,"Ears",NA,NA,NA,26,33,97,261,NA
"9420",3,"Total",NA,NA,NA,NA,NA,NA,298,NA
"9725",1,"Ank",NA,NA,NA,12.5,25.5,66,12,NA
"9725",1,"Pel",0.95,1.25,0.9,25.5,36,113,42,NA
"9725",1,"Umb",1.35,1.55,1.35,30,53,156,73,NA
"9725",1,"Mid",1.5,1.65,1.7,33.5,66.5,181,106,NA
"9725",1,"Ster",1.8,1.75,1.9,40,69.5,187,134,NA
"9725",1,"Ax",1.7,1.8,1.65,39,63,184,162,NA
"9725",1,"Neck",1.6,1.6,1.75,25,46,120,214,NA
"9725",1,"Ears",NA,NA,NA,24,32.5,94,227,NA
"9725",1,"Total",NA,NA,NA,NA,NA,NA,263,355
"9725",2,"Ank",NA,NA,NA,13,30,72,14,NA
"9725",2,"Pel",0.95,1,1.05,24,41.5,113,41,NA
"9725",2,"Umb",1.25,1.25,1.2,29.5,59,149,72,NA
"9725",2,"Mid",1.45,1.55,1.45,30,69.5,179,106,NA
"9725",2,"Ster",1.6,1.65,1.55,35,71,190,133,NA
"9725",2,"Ax",1.55,1.6,1.5,40,66,187,165,NA
"9725",2,"Neck",1.6,1.45,1.5,24.5,42,118,218,NA
"9725",2,"Ears",NA,NA,NA,22,27.5,90,236,NA
"9725",2,"Total",NA,NA,NA,NA,NA,NA,270,NA
"9725",3,"Ank",NA,NA,NA,10,27.5,70,14,NA
"9725",3,"Pel",1.2,1.15,1.2,23,40,112,41,NA
"9725",3,"Umb",1.35,1.6,1.4,31,56,153,73,NA
"9725",3,"Mid",1.5,1.6,1.5,37,65,177.5,105,NA
"9725",3,"Ster",1.55,1.8,1.7,41,65.5,186,133,NA
"9725",3,"Ax",1.5,1.6,1.6,40,63,186,163,NA
"9725",3,"Neck",1.6,1.7,1.7,26,43,121,217,NA
"9725",3,"Ears",NA,NA,NA,26,31.5,94,236,NA
"9725",3,"Total",NA,NA,NA,NA,NA,NA,267,NA
"9723",1,"Ank",NA,NA,NA,9.5,26,63.5,17,NA
"9723",1,"Pel",0.8,0.95,0.8,17,37,101,44,NA
"9723",1,"Umb",1.25,1.25,1.35,26,50,137.5,77,NA
"9723",1,"Mid",1.4,1.15,1.25,29,64,162.5,111,NA
"9723",1,"Ster",1.35,1.4,1.4,35,62,176,146,NA
"9723",1,"Ax",1.25,1.35,1.35,39,61,177,183,NA
"9723",1,"Neck",1.4,1.35,1.35,25,36,113,237,NA
"9723",1,"Ears",NA,NA,NA,25,26,93,260,NA
"9723",1,"Total",NA,NA,NA,NA,NA,NA,294,336
"9723",2,"Ank",NA,NA,NA,10.5,25.5,64,18,NA
"9723",2,"Pel",0.75,0.9,0.9,16,37,100,45,NA
"9723",2,"Umb",1.25,1.25,1.3,23,50.5,133,79,NA
"9723",2,"Mid",1.35,1.35,1.2,29,63.5,160,113,NA
"9723",2,"Ster",1.3,1.4,1.35,35,63.5,171,149,NA
"9723",2,"Ax",1.2,1.25,1.2,39.5,59,173,186,NA
"9723",2,"Neck",1.35,1.35,1.35,24.5,37,103,239,NA
"9723",2,"Ears",NA,NA,NA,23,26,85,259,NA
"9723",2,"Total",NA,NA,NA,NA,NA,NA,295,NA
"9723",3,"Ank",NA,NA,NA,11,23,64,18,NA
"9723",3,"Pel",1,0.9,0.95,21,36,102,45,NA
"9723",3,"Umb",1.25,1.2,1.25,24,48,135,79,NA
"9723",3,"Mid",1.45,1.3,1.4,32,62,159,114,NA
"9723",3,"Ster",1.5,1.3,1.55,37,65.5,173,149,NA
"9723",3,"Ax",1.25,1.45,1.5,39,58,179,185,NA
"9723",3,"Neck",1.3,1.2,1.25,21,42,100,239,NA
"9723",3,"Ears",NA,NA,NA,22,30,86,256,NA
"9723",3,"Total",NA,NA,NA,NA,NA,NA,294,NA
"9722",1,"Ank",NA,NA,NA,10,27.5,69,15,NA
"9722",1,"Pel",1,0.85,1.1,21,41.5,115,42.5,NA
"9722",1,"Umb",1.35,1.4,1.4,27,55,148,85,NA
"9722",1,"Mid",1.3,1.35,1.4,31,64.5,169,117,NA
"9722",1,"Ster",1.35,1.45,1.35,32,67,177,151.5,NA
"9722",1,"Ax",1.25,1.1,1.2,35.5,64.5,181,183,NA
"9722",1,"Neck",1.1,1,1.05,25,40,109,240.5,NA
"9722",1,"Ears",NA,NA,NA,23,28,92,257,NA
"9722",1,"Total",NA,NA,NA,NA,NA,NA,290,367
"9722",2,"Ank",NA,NA,NA,10,28,70,18,NA
"9722",2,"Pel",1.1,1,1,21,40.5,114,43,NA
"9722",2,"Umb",1.45,1.35,1.3,26,57,152,85,NA
"9722",2,"Mid",1.4,1.4,1.35,28,64,171.5,117,NA
"9722",2,"Ster",1.45,1.4,1.4,34.5,66.5,181,152,NA
"9722",2,"Ax",1.5,1.35,1.4,39,65,186,184,NA
"9722",2,"Neck",1.25,1.3,1.25,22.5,41,113,237,NA
"9722",2,"Ears",NA,NA,NA,22,30,93,256,NA
"9722",2,"Total",NA,NA,NA,NA,NA,NA,292,NA
"9722",3,"Ank",NA,NA,NA,12,32,71,15,NA
"9722",3,"Pel",1.15,1.1,1.1,28,42.5,111,43,NA
"9722",3,"Umb",1.35,1.5,1.25,26.5,58.5,144,85,NA
"9722",3,"Mid",1.45,1.6,1.45,30.5,63.5,167,116,NA
"9722",3,"Ster",1.5,1.55,1.5,37,69.5,180,151,NA
"9722",3,"Ax",1.3,1.55,1.4,37.5,65.5,187,181,NA
"9722",3,"Neck",1.2,1.55,1.3,25,41,109,240,NA
"9722",3,"Ears",NA,NA,NA,23,30,90,258,NA
"9722",3,"Total",NA,NA,NA,NA,NA,NA,292,NA
"9726",1,"Ank",NA,NA,NA,11,24.5,62,18,NA
"9726",1,"Pel",1.4,1.4,1.3,22,41,119,56,NA
"9726",1,"Umb",1.4,1.5,1.35,29.5,50.5,144,86,NA
"9726",1,"Mid",1.45,1.3,1.45,35,63,171,123,NA
"9726",1,"Ster",1.4,1.35,1.4,38,61,181,153,NA
"9726",1,"Ax",1.3,1.3,1.25,38,62,177,189,NA
"9726",1,"Neck",1.2,1.1,1.45,24,42.5,109,245,NA
"9726",1,"Ears",NA,NA,NA,22.5,29,95,270,NA
"9726",1,"Total",NA,NA,NA,NA,NA,NA,308,395
"9726",2,"Ank",NA,NA,NA,12,24,62,17,NA
"9726",2,"Pel",1.2,1.2,1.15,23,42.5,123,56,NA
"9726",2,"Umb",1.2,1.3,1.1,33,51.5,156,85,NA
"9726",2,"Mid",1.15,1.25,1.25,39,65.5,176,122,NA
"9726",2,"Ster",1.4,1.35,1.35,40,65,189,151,NA
"9726",2,"Ax",1.2,1.4,1.3,41,67,182,188,NA
"9726",2,"Neck",1.3,1.35,1.25,25,45,111,242,NA
"9726",2,"Ears",NA,NA,NA,24,30,95,267,NA
"9726",2,"Total",NA,NA,NA,NA,NA,NA,305,NA
"9726",3,"Ank",NA,NA,NA,14,23,61,16,NA
"9726",3,"Pel",1.2,1.1,1.2,27,42,124,55,NA
"9726",3,"Umb",1.25,1.2,1.45,32,54.5,151,85,NA
"9726",3,"Mid",1.4,1.3,1.35,40,66,178,124,NA
"9726",3,"Ster",1.35,1.3,1.4,43,64,186,150,NA
"9726",3,"Ax",1.2,1.25,1.2,46,64,183,189,NA
"9726",3,"Neck",1.3,1.2,1.25,27,43.5,116,244,NA
"9726",3,"Ears",NA,NA,NA,26,29,97,267,NA
"9726",3,"Total",NA,NA,NA,NA,NA,NA,304,NA
"9728",1,"Ank",NA,NA,NA,12.5,24,63,18,NA
"9728",1,"Pel",1.3,1.15,1.25,21.5,38.5,104,45,NA
"9728",1,"Umb",1.6,1.45,1.5,35,50,126,75.5,NA
"9728",1,"Mid",1.3,1.55,1.3,29,59.5,159,114.5,NA
"9728",1,"Ster",1.3,1.5,1.5,34,63,171,150,NA
"9728",1,"Ax",1.3,1.45,1.45,34,61,171,183.5,NA
"9728",1,"Neck",1.7,1.5,1.6,22,39.5,112,237,NA
"9728",1,"Ears",NA,NA,NA,19,30,85,257,NA
"9728",1,"Total",NA,NA,NA,NA,NA,NA,294,327
"9728",2,"Ank",NA,NA,NA,11.5,25,65,17,NA
"9728",2,"Pel",1.5,1.15,1.2,24,37.5,107,43,NA
"9728",2,"Umb",1.3,1.35,1.45,28,49,132,76,NA
"9728",2,"Mid",1.25,1.4,1.35,34,60,158,112,NA
"9728",2,"Ster",1.3,1.4,1.4,40,64.5,172.5,153,NA
"9728",2,"Ax",1.25,1.35,1.4,36,60,181,185,NA
"9728",2,"Neck",1.55,1.4,1.5,25,38.5,111,236,NA
"9728",2,"Ears",NA,NA,NA,26.5,25,96,261,NA
"9728",2,"Total",NA,NA,NA,NA,NA,NA,292,NA
"9728",3,"Ank",NA,NA,NA,11.5,26,62,17,NA
"9728",3,"Pel",0.7,0.8,1.1,20,39.5,104,43,NA
"9728",3,"Umb",1.25,1.3,1.5,27,50,133,77,NA
"9728",3,"Mid",1.4,1.45,1.45,32,62,161,114,NA
"9728",3,"Ster",1.45,1.45,1.4,34.5,62.5,174,150,NA
"9728",3,"Ax",1.15,1.2,1.3,38,59,172,183,NA
"9728",3,"Neck",1.4,1.3,1.45,23,36.5,113,234,NA
"9728",3,"Ears",NA,NA,NA,26,26,85,259,NA
"9728",3,"Total",NA,NA,NA,NA,NA,NA,293,NA
