# Supplementary material for: Comparisons and Uncertainty in Fat and Adipose Tissue Estimation Techniques: The Northern Elephant Seal as a Case Study
Source: PLoS One. 2015 Jun 29;10(6):e0131877. doi: 10.1371/journal.pone.0131877 (PMC4486730; doi:10.1371/journal.pone.0131877)
Supplement: S4 Data — (TXT) [file pone.0131877.s012.txt]

Specific activity from standards.
2 stocks

Columns:
   Stock = stock ID (1 or 3)
   Standard = standard ID
   Replicate = each standard was analyzed in three separate vials
   Amount = amount in counting vial (grams)
   CPM = each replicate was counted three times


Stock,Standard,Replicate,Amount,CPM_1,CPM_2,CPM_3
1,1,A,0.504,1583.48,1566.81,1592.45
1,1,B,0.5057,1592.33,1580.71,1593.36
1,1,C,0.5058,1587.25,1593.71,1590.44
1,2,A,0.4983,2071.16,2087.6,2070.85
1,2,B,0.5021,2069.35,2088.54,2070.85
1,2,C,0.505,2144.12,2144.77,2122.43
1,3,A,0.3037,1922.21,1927.12,1923.13
1,3,B,0.3046,1922.16,1923.7,1925.91
1,3,C,0.3053,1936.47,1923.75,1944.76
1,4,A,0.3046,1909.83,1907.95,1889.76
1,4,B,0.3054,1922.258088,1910.978335,1907.9
1,4,C,0.3054,1922.93,1906.95,1911.22
3,1,A,0.3092,1663.53,1671.98,1644.44
3,1,B,0.3072,1640.78,1647.41,1638.12
3,1,C,0.3009,1625.19,1626.87,1620.4
3,2,A,0.2902,1593.48,1595.66,1570.67
3,2,B,0.3066,1654.05,1654.34,1653.59
3,2,C,0.3051,1646.79,1660,1661.37
3,3,A,0.3047,1935.99,1918.04,1917.46
3,3,B,0.3091,1965.8,1965.05,1974.48
3,3,C,0.3088,1971.03,1959.61,1959.41
3,4,A,0.303,1539.08,1539.5,1536.47
3,4,B,0.2964,1491.14,1511.77,1498.46
3,4,C,0.302,1536.08,1548.97,1546.41
3,5,A,0.3081,1547.81,1558.64,1557.51
3,5,B,0.309,1567.95,1568.98,1568.02
3,5,C,0.3015,1542.38,1534.48,1527.44
