# Supplementary material for: Comparisons and Uncertainty in Fat and Adipose Tissue Estimation Techniques: The Northern Elephant Seal as a Case Study
Source: PLoS One. 2015 Jun 29;10(6):e0131877. doi: 10.1371/journal.pone.0131877 (PMC4486730; doi:10.1371/journal.pone.0131877)
Supplement: S5 Data — (TXT) [file pone.0131877.s013.txt]

Data for stock standard dilutions.

Columns:
   Stock = stock ID (1 or 3)
   Standard = standard ID
   Mass_H2O = mass of DI water (grams)
   Mass_trit = mass of stock added to DI water (grams)


Stock,Standard,Mass_H2O,Mass_trit
1,1,378.566,0.009
1,2,280.808,0.009
1,3,191.932,0.009
1,4,191.958,0.009
3,1,1056.86,0.010
3,2,1056.86,0.010
3,3,877.5,0.010
3,4,1134.25,0.010
3,5,1134.26,0.010
