# Supplementary material for: Comparisons and Uncertainty in Fat and Adipose Tissue Estimation Techniques: The Northern Elephant Seal as a Case Study
Source: PLoS One. 2015 Jun 29;10(6):e0131877. doi: 10.1371/journal.pone.0131877 (PMC4486730; doi:10.1371/journal.pone.0131877)
Supplement: S6 Data — (TXT) [file pone.0131877.s014.txt]

Sculp depth measurements from ultrasound images.
14 adult female elephant seals
Measurements are in centimeters.

Columns:
   Animal_ID = unique animal identification number
   Image_number = three images for each location
   Location = location on the seals body
      Pel = pelvis
      Umb = umibilical
      Mid = mid seal
      Ster = sternum
      Ax = axilla
      Neck = neck
   Side
      D = dorsal
      L = left
      R = right
   Reader = each image measured by three independent readers


"Animal_ID","Image_number","Location","Side","Reader_1","Reader_2","Reader_3"
"9420",1,"Ax","D",3.65,3.39,3.65
"9420",1,"Mid","D",3.57,3.48,3.57
"9420",1,"Neck","D",2.85,2.91,3.24
"9420",1,"Pel","D",3.16,2.91,2.95
"9420",1,"Ster","D",3.46,3.32,3.47
"9420",1,"Umb","D",3.24,3.12,3.28
"9420",2,"Ax","D",3.57,3.43,3.64
"9420",2,"Mid","D",3.65,3.48,3.62
"9420",2,"Neck","D",4.04,3.01,4
"9420",2,"Pel","D",3.35,3.15,3.27
"9420",2,"Ster","D",3.52,3.65,3.72
"9420",2,"Umb","D",3.59,3.62,3.65
"9420",3,"Ax","D",3.59,3.48,3.57
"9420",3,"Mid","D",3.74,3.58,3.65
"9420",3,"Neck","D",3.7,3.06,3.82
"9420",3,"Pel","D",3.15,2.91,3.17
"9420",3,"Ster","D",3.35,1.54,3.52
"9420",3,"Umb","D",3.83,3.46,3.66
"9484",1,"Ax","D",4.72,5.15,5.1
"9484",1,"Mid","D",4.46,4.32,4.33
"9484",1,"Neck","D",3.85,4.06,3.77
"9484",1,"Pel","D",3.57,3.62,3.51
"9484",1,"Ster","D",4.61,4.55,4.5
"9484",1,"Umb","D",3.58,3.86,3.69
"9484",2,"Ax","D",4.22,5.19,4.78
"9484",2,"Mid","D",4.5,4.81,4.03
"9484",2,"Neck","D",4.57,4.72,4.33
"9484",2,"Pel","D",4.8,4.87,5.43
"9484",2,"Ster","D",4.26,4.73,4.75
"9484",2,"Umb","D",4.35,4.59,4.5
"9484",3,"Ax","D",5.04,4.16,4.14
"9484",3,"Mid","D",4.25,4.24,4.5
"9484",3,"Neck","D",4.74,4.88,5.26
"9484",3,"Pel","D",4.9,4.17,4.67
"9484",3,"Ster","D",4.75,4.32,4.33
"9484",3,"Umb","D",4.11,3.98,4.3
"9486",1,"Ax","D",4.5,4.51,4.57
"9486",1,"Mid","D",5.09,5.57,5.16
"9486",1,"Neck","D",4.04,3.96,3.91
"9486",1,"Pel","D",4.63,4.9,3.87
"9486",1,"Ster","D",5.43,5.45,5.36
"9486",1,"Umb","D",3.98,3.82,3.91
"9486",2,"Ax","D",4.73,4.7,4.69
"9486",2,"Mid","D",5.22,5.19,5.16
"9486",2,"Neck","D",3.22,2.61,3.81
"9486",2,"Pel","D",5.29,5.34,5.25
"9486",2,"Ster","D",5.23,5.41,5.37
"9486",2,"Umb","D",4.08,3.88,4.3
"9486",3,"Ax","D",4.46,4.66,4.43
"9486",3,"Mid","D",4.85,5.26,4.86
"9486",3,"Neck","D",4.89,4.67,4.9
"9486",3,"Pel","D",4.26,3.36,4.14
"9486",3,"Ster","D",4.74,4.74,4.73
"9486",3,"Umb","D",4.13,4.38,4.3
"9507",1,"Ax","D",4.3,4.36,4.3
"9507",1,"Mid","D",4.17,4.22,4.21
"9507",1,"Neck","D",4.43,4.26,4.2
"9507",1,"Pel","D",3.98,4.03,3.9
"9507",1,"Ster","D",4.52,4.64,4.52
"9507",1,"Umb","D",4.11,4.31,3.63
"9507",2,"Ax","D",4.38,4.7,4.89
"9507",2,"Mid","D",4.17,4.39,4.31
"9507",2,"Neck","D",4.6,4.37,4.52
"9507",2,"Pel","D",4.58,4.96,4.5
"9507",2,"Ster","D",4.7,4.65,4.74
"9507",2,"Umb","D",5.08,5.04,3.83
"9507",3,"Ax","D",3.89,4.05,4.11
"9507",3,"Mid","D",4.04,4.24,4.06
"9507",3,"Neck","D",4.28,5.35,4.23
"9507",3,"Pel","D",4.35,4.5,4.6
"9507",3,"Ster","D",4.2,5.07,4.19
"9507",3,"Umb","D",4.07,4.36,4.04
"9514",1,"Ax","D",3.96,4.14,3.7
"9514",1,"Mid","D",4.02,4.29,4.25
"9514",1,"Neck","D",2.85,3.13,3.3
"9514",1,"Pel","D",4.02,4.45,3.45
"9514",1,"Ster","D",4.28,4.55,4.25
"9514",1,"Umb","D",4.06,4.36,4.1
"9514",2,"Ax","D",4.09,4.14,4.05
"9514",2,"Mid","D",5.13,5.19,4.35
"9514",2,"Neck","D",3.64,3.92,3.77
"9514",2,"Pel","D",4.69,4.81,3.67
"9514",2,"Ster","D",4.34,4.62,4.35
"9514",2,"Umb","D",4.15,4.26,4.1
"9514",3,"Ax","D",4.44,4.5,4.25
"9514",3,"Mid","D",4.63,4.57,4.6
"9514",3,"Neck","D",4.12,4.1,4.02
"9514",3,"Pel","D",4.69,4.67,4.55
"9514",3,"Ster","D",4.5,4.74,4.52
"9514",3,"Umb","D",4.75,4.55,4.7
"9519",1,"Ax","D",4.85,1.92,5.18
"9519",1,"Mid","D",5.89,5.52,5.93
"9519",1,"Neck","D",4.48,4.43,4.5
"9519",1,"Pel","D",5.56,5.27,5.19
"9519",1,"Ster","D",6.04,6.25,6
"9519",1,"Umb","D",5.28,5.29,5.33
"9519",2,"Ax","D",5.64,5.35,6.18
"9519",2,"Mid","D",6.65,6.66,6.08
"9519",2,"Neck","D",5.24,4.9,4.8
"9519",2,"Pel","D",5.76,5.83,5.2
"9519",2,"Ster","D",6.48,6.49,6.41
"9519",2,"Umb","D",5.28,4.9,5.25
"9519",3,"Ax","D",6.46,6.18,5.9
"9519",3,"Mid","D",6.87,7.2,7.18
"9519",3,"Neck","D",5.15,5.31,5.15
"9519",3,"Pel","D",5.73,5.75,5.48
"9519",3,"Ster","D",6.41,6.32,6.36
"9519",3,"Umb","D",5.5,5.73,5.03
"9524",1,"Ax","D",5.76,4.31,5.98
"9524",1,"Mid","D",4.52,5.35,4.85
"9524",1,"Neck","D",5.48,5.5,4.85
"9524",1,"Pel","D",5.11,5.18,5.12
"9524",1,"Ster","D",4.56,4.26,NA
"9524",1,"Umb","D",4.96,5.76,5.45
"9524",2,"Ax","D",6.24,6.2,6.03
"9524",2,"Mid","D",3.78,3.96,4.95
"9524",2,"Neck","D",4.93,5.26,4.5
"9524",2,"Pel","D",4.5,5.4,3.52
"9524",2,"Ster","D",4.76,5.21,5.27
"9524",2,"Umb","D",3.33,3.77,3.26
"9524",3,"Ax","D",5.63,5.8,5.73
"9524",3,"Mid","D",6.39,4.62,6.32
"9524",3,"Neck","D",4.65,4.71,4.6
"9524",3,"Pel","D",5.13,4.97,4.75
"9524",3,"Ster","D",4.83,4.76,6.4
"9524",3,"Umb","D",5.29,5.22,5.15
"9722",1,"Ax","D",3.2,3.1,3.08
"9722",1,"Mid","D",4.67,4,4.34
"9722",1,"Neck","D",3.67,2.71,2.84
"9722",1,"Pel","D",4.13,3.14,3.93
"9722",1,"Ster","D",4.09,3.47,3.65
"9722",1,"Umb","D",4.11,3.64,3.95
"9722",2,"Ax","D",3.57,3.17,3.41
"9722",2,"Mid","D",4.59,4.35,4.5
"9722",2,"Neck","D",3.33,2.8,2.92
"9722",2,"Pel","D",3.52,3.22,3.44
"9722",2,"Ster","D",3.87,3.64,3.71
"9722",2,"Umb","D",3.91,3.9,3.9
"9722",3,"Ax","D",4.33,4.11,4.17
"9722",3,"Mid","D",4.19,3.97,3.75
"9722",3,"Neck","D",4.33,3.68,3.62
"9722",3,"Pel","D",3.83,3.77,3.74
"9722",3,"Ster","D",4.65,3.98,3.88
"9722",3,"Umb","D",3.98,4.02,3.98
"9723",1,"Ax","D",4.22,3.92,3.64
"9723",1,"Mid","D",4.46,4.09,4.2
"9723",1,"Neck","D",3.72,3.19,3.16
"9723",1,"Pel","D",3.28,2.98,2.83
"9723",1,"Ster","D",4.21,4.15,4.24
"9723",1,"Umb","D",4.89,3.92,3.95
"9723",2,"Ax","D",3.67,3.32,3.27
"9723",2,"Mid","D",3.59,3.53,3.68
"9723",2,"Neck","D",4.28,4.16,3.79
"9723",2,"Pel","D",4.76,4.07,2.84
"9723",2,"Ster","D",3.87,3.66,3.95
"9723",2,"Umb","D",4.89,5.08,5.05
"9723",3,"Ax","D",3.72,2.82,3.55
"9723",3,"Mid","D",3.85,3.34,3.46
"9723",3,"Neck","D",4.59,3.21,3.57
"9723",3,"Pel","D",3.57,3.4,3.33
"9723",3,"Ster","D",4.15,3.44,4.15
"9723",3,"Umb","D",3.83,3.92,3.76
"9725",1,"Ax","D",4.14,3.85,4.19
"9725",1,"Mid","D",4.22,4.26,4.39
"9725",1,"Neck","D",4.07,4.05,4
"9725",1,"Pel","D",3.6,3.41,3.57
"9725",1,"Ster","D",4.65,4.5,4.45
"9725",1,"Umb","D",3.65,3.53,3.74
"9725",2,"Ax","D",4.48,4.43,4.18
"9725",2,"Mid","D",4.35,4.19,4.2
"9725",2,"Neck","D",4.02,4.05,4.1
"9725",2,"Pel","D",4.33,4.36,4.12
"9725",2,"Ster","D",4.58,4.55,4.77
"9725",2,"Umb","D",3.93,3.65,3.95
"9725",3,"Ax","D",3.91,3.96,4.08
"9725",3,"Mid","D",4.33,4.26,4.28
"9725",3,"Neck","D",4,3.91,3.92
"9725",3,"Pel","D",3.43,2.98,3.14
"9725",3,"Ster","D",4.39,4.33,4.27
"9725",3,"Umb","D",4.17,4.14,4.37
"9726",1,"Ax","D",3.09,3.04,3
"9726",1,"Mid","D",3.85,3.47,3.55
"9726",1,"Neck","D",5.61,3.85,3.93
"9726",1,"Pel","D",3.35,3.19,3.11
"9726",1,"Ster","D",4.08,3.88,4.15
"9726",1,"Umb","D",3.59,3.17,3.25
"9726",2,"Ax","D",5.59,3.19,3.25
"9726",2,"Mid","D",4.15,3.53,4.09
"9726",2,"Neck","D",4.52,4.2,4.17
"9726",2,"Pel","D",3.8,3.29,3.46
"9726",2,"Ster","D",4.24,3.72,4.28
"9726",2,"Umb","D",3.89,3.36,3.9
"9726",3,"Ax","D",3.85,3.83,3.63
"9726",3,"Mid","D",3.87,3.77,3.87
"9726",3,"Neck","D",4.02,3.96,3.95
"9726",3,"Pel","D",4.02,3.36,3.87
"9726",3,"Ster","D",4.57,4.52,4.23
"9726",3,"Umb","D",3.8,3.4,3.95
"9728",1,"Ax","D",3.22,3.14,3.22
"9728",1,"Mid","D",3.57,3.32,3.41
"9728",1,"Neck","D",3.48,3.6,3.65
"9728",1,"Pel","D",3,2.97,3.05
"9728",1,"Ster","D",3.93,3.81,3.87
"9728",1,"Umb","D",2.96,2.95,3.08
"9728",2,"Ax","D",3.04,3.01,3.3
"9728",2,"Mid","D",4.28,3.42,3.63
"9728",2,"Neck","D",5.15,3.88,4.85
"9728",2,"Pel","D",4.48,3.29,3.71
"9728",2,"Ster","D",3.5,3.49,3.63
"9728",2,"Umb","D",3.72,3.49,3.71
"9728",3,"Ax","D",4.72,3.27,3.63
"9728",3,"Mid","D",3.72,3.4,3.57
"9728",3,"Neck","D",4.78,4,4.15
"9728",3,"Pel","D",3.65,3.19,3.22
"9728",3,"Ster","D",3.85,3.64,3.68
"9728",3,"Umb","D",4.76,3.6,3.85
"S126",1,"Ax","D",4.37,4.33,4.48
"S126",1,"Mid","D",4.76,4.83,4.79
"S126",1,"Neck","D",4.54,4.5,4.55
"S126",1,"Pel","D",4.74,4.62,4.67
"S126",1,"Ster","D",4.57,4.88,4.65
"S126",1,"Umb","D",4.39,4.74,4.4
"S126",2,"Ax","D",4.65,4.68,4.62
"S126",2,"Mid","D",4.91,4.93,4.86
"S126",2,"Neck","D",4.67,4.82,4.45
"S126",2,"Pel","D",4.79,4.89,4.73
"S126",2,"Ster","D",4.75,4.75,4.69
"S126",2,"Umb","D",4.06,4.23,3.97
"S126",3,"Ax","D",4.91,4.86,4.04
"S126",3,"Mid","D",4.22,4.12,4.16
"S126",3,"Neck","D",4.72,4.85,4.65
"S126",3,"Pel","D",4.24,4.26,3.99
"S126",3,"Ster","D",5.39,5.42,4.55
"S126",3,"Umb","D",4.76,5.21,4.69
"T379",1,"Ax","D",3.15,2.91,3.89
"T379",1,"Mid","D",3.3,3.34,3.55
"T379",1,"Neck","D",3.72,3.32,3.42
"T379",1,"Pel","D",3.04,2.91,2.97
"T379",1,"Ster","D",3.35,3.41,3.34
"T379",1,"Umb","D",3.33,3.17,3.57
"T379",2,"Ax","D",3.87,3.17,3.82
"T379",2,"Mid","D",3.64,3.62,3.63
"T379",2,"Neck","D",3.94,3.71,3.95
"T379",2,"Pel","D",4.3,3.58,3.61
"T379",2,"Ster","D",3.71,3.62,3.68
"T379",2,"Umb","D",3.87,3.77,3.82
"T379",3,"Ax","D",5.26,3.22,3.39
"T379",3,"Mid","D",4.63,4.26,3.97
"T379",3,"Neck","D",4.11,3.62,3.84
"T379",3,"Pel","D",4.3,3.93,4.28
"T379",3,"Ster","D",3.67,3.65,4.08
"T379",3,"Umb","D",3.78,3.64,3.6
"9420",1,"Ax","L",3.78,3.13,4.36
"9420",1,"Mid","L",3.59,3.39,3.87
"9420",1,"Neck","L",3.63,3.55,3.5
"9420",1,"Pel","L",3.61,3.01,3.37
"9420",1,"Ster","L",4.2,4.14,4.02
"9420",1,"Umb","L",4.17,4.14,4.32
"9420",2,"Ax","L",4.09,3.32,4.02
"9420",2,"Mid","L",4.61,3.79,4.6
"9420",2,"Neck","L",3.85,3.51,3.84
"9420",2,"Pel","L",2.85,2.96,3.18
"9420",2,"Ster","L",4.28,4.22,4.31
"9420",2,"Umb","L",3.65,3.2,3.74
"9420",3,"Ax","L",4.11,3.67,4.13
"9420",3,"Mid","L",3.93,3.39,3.52
"9420",3,"Neck","L",4.09,3.88,3.94
"9420",3,"Pel","L",3.7,2.61,2.69
"9420",3,"Ster","L",4.2,3.74,4.12
"9420",3,"Umb","L",4.74,3.24,3.87
"9484",1,"Ax","L",4.41,4.34,4.4
"9484",1,"Mid","L",4.54,4.26,5.03
"9484",1,"Neck","L",3.54,3.6,3.57
"9484",1,"Pel","L",4.41,4.44,3.9
"9484",1,"Ster","L",4.85,4.89,4.9
"9484",1,"Umb","L",3.76,3.93,4.7
"9484",2,"Ax","L",4.41,4.7,4.5
"9484",2,"Mid","L",4.78,5.5,5.72
"9484",2,"Neck","L",4.52,3.69,3.47
"9484",2,"Pel","L",3.89,3.37,4.17
"9484",2,"Ster","L",4.87,5.08,5.09
"9484",2,"Umb","L",4.57,5.57,5.69
"9484",3,"Ax","L",4.42,4.5,4.5
"9484",3,"Mid","L",4.2,5.11,5.1
"9484",3,"Neck","L",3.54,3.77,4.3
"9484",3,"Pel","L",3.74,4,3.87
"9484",3,"Ster","L",4.98,4.95,4.86
"9484",3,"Umb","L",4.67,5.44,5.1
"9486",1,"Ax","L",4.67,4.63,4.5
"9486",1,"Mid","L",4.37,4.3,4.5
"9486",1,"Neck","L",3.76,3.72,3.87
"9486",1,"Pel","L",3.5,3.5,3.24
"9486",1,"Ster","L",4.54,5.45,4.63
"9486",1,"Umb","L",4.26,4.29,4.3
"9486",2,"Ax","L",4.54,4.53,4.63
"9486",2,"Mid","L",4.28,4.22,4.14
"9486",2,"Neck","L",3.46,3.46,3.44
"9486",2,"Pel","L",2.87,2.92,2.88
"9486",2,"Ster","L",4.15,4.12,4.24
"9486",2,"Umb","L",3.96,3.9,3.71
"9486",3,"Ax","L",4.35,4.65,4.5
"9486",3,"Mid","L",4.7,4.32,4.63
"9486",3,"Neck","L",3.54,4.44,3.97
"9486",3,"Pel","L",3.65,3.69,3.67
"9486",3,"Ster","L",3.98,4.72,4.73
"9486",3,"Umb","L",4.07,3.91,3.97
"9507",1,"Ax","L",4.43,4.5,4.35
"9507",1,"Mid","L",3.89,4.17,3.92
"9507",1,"Neck","L",4.52,4.5,4.4
"9507",1,"Pel","L",4.37,3.72,3.85
"9507",1,"Ster","L",4.35,4.89,4.48
"9507",1,"Umb","L",3.87,3.91,3.9
"9507",2,"Ax","L",5.3,4.93,5.08
"9507",2,"Mid","L",4.73,4.85,4.5
"9507",2,"Neck","L",4.96,5.02,4.58
"9507",2,"Pel","L",4.3,4.38,4.39
"9507",2,"Ster","L",5.7,5.76,4.96
"9507",2,"Umb","L",4.6,4.63,4.08
"9507",3,"Ax","L",4.7,5.16,4.72
"9507",3,"Mid","L",4.11,4.5,4.04
"9507",3,"Neck","L",4.78,4.88,4.55
"9507",3,"Pel","L",4.87,5.19,4.02
"9507",3,"Ster","L",4.61,4.64,4.48
"9507",3,"Umb","L",4.04,4.83,3.92
"9514",1,"Ax","L",4.63,4.69,4.68
"9514",1,"Mid","L",3.93,4.3,4.1
"9514",1,"Neck","L",2.98,4.38,4.5
"9514",1,"Pel","L",3.77,4.5,3.95
"9514",1,"Ster","L",4.28,4.9,4.93
"9514",1,"Umb","L",3.87,4.62,4.2
"9514",2,"Ax","L",4.79,5.61,4.75
"9514",2,"Mid","L",4.31,4.74,4.07
"9514",2,"Neck","L",4.21,4.41,4.3
"9514",2,"Pel","L",4.37,4.62,3.85
"9514",2,"Ster","L",5.01,5.76,5.28
"9514",2,"Umb","L",4.21,4.62,4.17
"9514",3,"Ax","L",4.8,4.91,4.88
"9514",3,"Mid","L",4.55,4.93,4.69
"9514",3,"Neck","L",4.31,4.76,4.83
"9514",3,"Pel","L",4.24,4.59,4.37
"9514",3,"Ster","L",4.69,5.31,4.8
"9514",3,"Umb","L",4.66,6.13,4.65
"9519",1,"Ax","L",5.24,5.35,5.2
"9519",1,"Mid","L",5.13,4.95,4.95
"9519",1,"Neck","L",4.43,4.41,4.5
"9519",1,"Pel","L",5.17,5,4.6
"9519",1,"Ster","L",5.93,5.83,5.8
"9519",1,"Umb","L",4.72,4.81,4.8
"9519",2,"Ax","L",6.48,6.29,6.25
"9519",2,"Mid","L",5.57,5.66,5.6
"9519",2,"Neck","L",5.76,5.54,5.23
"9519",2,"Pel","L",5.52,5.61,4.95
"9519",2,"Ster","L",6.07,6.09,6.03
"9519",2,"Umb","L",5.5,5.59,5.15
"9519",3,"Ax","L",2.98,2.51,3.95
"9519",3,"Mid","L",5.61,6.21,5.96
"9519",3,"Neck","L",5.5,5.47,5.45
"9519",3,"Pel","L",5.33,5.31,3.77
"9519",3,"Ster","L",5.39,6.25,6.2
"9519",3,"Umb","L",5,5.09,5
"9524",1,"Ax","L",5.46,3.67,NA
"9524",1,"Mid","L",5.63,3.19,NA
"9524",1,"Neck","L",4.79,4.68,NA
"9524",1,"Pel","L",2.63,2.79,NA
"9524",1,"Ster","L",3.78,1.99,NA
"9524",1,"Umb","L",4.93,2.65,NA
"9524",2,"Ax","L",5.96,4.81,5.63
"9524",2,"Mid","L",5.93,5.87,4.27
"9524",2,"Neck","L",5.46,5.33,4.72
"9524",2,"Pel","L",4.04,4.05,3.67
"9524",2,"Ster","L",5.41,5.26,4.65
"9524",2,"Umb","L",6.09,6.13,6.18
"9524",3,"Ax","L",5.2,4.97,5.1
"9524",3,"Mid","L",5.96,5.81,5.53
"9524",3,"Neck","L",4.83,4.77,4.78
"9524",3,"Pel","L",3.46,3.72,3.35
"9524",3,"Ster","L",4.33,3.48,4.63
"9524",3,"Umb","L",5.35,5.47,5.28
"9722",1,"Ax","L",4.24,3.88,4.17
"9722",1,"Mid","L",4.3,3.64,3.95
"9722",1,"Neck","L",3.65,3.04,3.46
"9722",1,"Pel","L",3.83,3.06,3.11
"9722",1,"Ster","L",4.37,3.7,3.93
"9722",1,"Umb","L",3.52,3.36,3.52
"9722",2,"Ax","L",4.76,3.9,4.2
"9722",2,"Mid","L",4.41,4.18,4.34
"9722",2,"Neck","L",4.09,4.03,4.06
"9722",2,"Pel","L",4.33,2.89,2.97
"9722",2,"Ster","L",4.61,4.33,4.55
"9722",2,"Umb","L",4.26,4.2,4.23
"9722",3,"Ax","L",4.7,4.46,4.5
"9722",3,"Mid","L",4.78,4.8,4.72
"9722",3,"Neck","L",4.26,4.16,4.28
"9722",3,"Pel","L",4.61,4.61,4.39
"9722",3,"Ster","L",4.93,4.99,4.96
"9722",3,"Umb","L",4.41,4.39,4.2
"9723",1,"Ax","L",3.76,3.47,3.52
"9723",1,"Mid","L",4.22,3.85,3.69
"9723",1,"Neck","L",3.61,3.55,3.74
"9723",1,"Pel","L",NA,NA,NA
"9723",1,"Ster","L",4.37,4.24,4.24
"9723",1,"Umb","L",4.33,4.24,4.08
"9723",2,"Ax","L",4.41,3.92,3.93
"9723",2,"Mid","L",4.35,3.94,4.2
"9723",2,"Neck","L",3.3,3.38,3.41
"9723",2,"Pel","L",3.63,3.36,3.25
"9723",2,"Ster","L",3.58,3.83,3.71
"9723",2,"Umb","L",5.24,5.23,4.66
"9723",3,"Ax","L",4.2,4.18,4.88
"9723",3,"Mid","L",4.17,4.16,4.42
"9723",3,"Neck","L",4.15,3.9,4.15
"9723",3,"Pel","L",3.39,3.06,2.89
"9723",3,"Ster","L",3.89,3.83,4.04
"9723",3,"Umb","L",4.52,3.69,4.21
"9725",1,"Ax","L",4.59,4.5,4.33
"9725",1,"Mid","L",4.72,4.39,4.37
"9725",1,"Neck","L",3.87,3.88,3.94
"9725",1,"Pel","L",3.15,3.08,3.24
"9725",1,"Ster","L",5.09,5.12,5.01
"9725",1,"Umb","L",3.98,3.98,4.03
"9725",2,"Ax","L",4.58,4.45,4.64
"9725",2,"Mid","L",4.56,4.57,4.63
"9725",2,"Neck","L",4.28,4.31,4.48
"9725",2,"Pel","L",4.63,4.61,3.63
"9725",2,"Ster","L",5.25,4.64,5.5
"9725",2,"Umb","L",5.08,4.93,4.97
"9725",3,"Ax","L",4.48,4.38,4.93
"9725",3,"Mid","L",4.2,4.14,4.18
"9725",3,"Neck","L",3.85,3.81,3.92
"9725",3,"Pel","L",3.39,2.82,2.77
"9725",3,"Ster","L",4.13,4.26,4.58
"9725",3,"Umb","L",3.98,3.96,4.22
"9726",1,"Ax","L",4.35,4.03,4.01
"9726",1,"Mid","L",4.54,3.8,3.8
"9726",1,"Neck","L",4.07,3.92,4.09
"9726",1,"Pel","L",3.96,4.08,3.67
"9726",1,"Ster","L",4.48,3.78,3.98
"9726",1,"Umb","L",4.77,4.67,4.72
"9726",2,"Ax","L",4.85,4.63,4.77
"9726",2,"Mid","L",4.63,4.54,4.66
"9726",2,"Neck","L",3.93,3.88,3.93
"9726",2,"Pel","L",3.91,3.4,3.68
"9726",2,"Ster","L",4.39,3.66,4.15
"9726",2,"Umb","L",4.91,4.24,4.15
"9726",3,"Ax","L",4.43,3.92,4.25
"9726",3,"Mid","L",4.65,3.49,3.63
"9726",3,"Neck","L",4.17,4.11,4.17
"9726",3,"Pel","L",4.54,3.79,3.82
"9726",3,"Ster","L",4.37,3.85,4.09
"9726",3,"Umb","L",5.63,4.13,4.36
"9728",1,"Ax","L",3.76,3.51,3.74
"9728",1,"Mid","L",4.26,3.66,3.9
"9728",1,"Neck","L",3.89,3.62,3.95
"9728",1,"Pel","L",2.87,2.79,3.05
"9728",1,"Ster","L",3.96,3.32,3.35
"9728",1,"Umb","L",3.83,3.9,3.76
"9728",2,"Ax","L",4.39,3.64,4.09
"9728",2,"Mid","L",3.91,3.68,3.79
"9728",2,"Neck","L",3.27,3.3,3.42
"9728",2,"Pel","L",3.02,2.84,3.11
"9728",2,"Ster","L",5.26,3.88,4.64
"9728",2,"Umb","L",4.39,3.88,4.01
"9728",3,"Ax","L",4.93,4.61,4.91
"9728",3,"Mid","L",4.2,3.94,4.01
"9728",3,"Neck","L",4.09,3.81,3.95
"9728",3,"Pel","L",3.78,3.04,3
"9728",3,"Ster","L",4.78,4.16,4.17
"9728",3,"Umb","L",4.28,3.98,4.09
"S126",1,"Ax","L",5.67,5.9,5.66
"S126",1,"Mid","L",4.78,4.88,4.25
"S126",1,"Neck","L",4.5,5.14,4.94
"S126",1,"Pel","L",4.35,4.38,3.8
"S126",1,"Ster","L",5.15,5.45,5.01
"S126",1,"Umb","L",5.65,5.73,4.77
"S126",2,"Ax","L",5.36,6.47,5.29
"S126",2,"Mid","L",5.08,5.03,4.99
"S126",2,"Neck","L",4.85,5.47,4.75
"S126",2,"Pel","L",3.16,3.23,3.22
"S126",2,"Ster","L",5.44,6.29,5.45
"S126",2,"Umb","L",5.08,4.96,5.01
"S126",3,"Ax","L",4.54,4.57,4.67
"S126",3,"Mid","L",4.39,4.92,4.16
"S126",3,"Neck","L",4.41,4.38,4.4
"S126",3,"Pel","L",4.54,4.69,3.15
"S126",3,"Ster","L",4.76,4.78,4.96
"S126",3,"Umb","L",5.09,5.66,5.52
"T379",1,"Ax","L",4.13,4.09,4.15
"T379",1,"Mid","L",4.26,4.26,4.9
"T379",1,"Neck","L",4.19,4.18,4.23
"T379",1,"Pel","L",3.52,2.98,3.42
"T379",1,"Ster","L",4.48,4.4,4.35
"T379",1,"Umb","L",3.71,3.46,3.79
"T379",2,"Ax","L",3.75,3.59,3.87
"T379",2,"Mid","L",4.02,3.77,3.94
"T379",2,"Neck","L",4.07,3.91,3.95
"T379",2,"Pel","L",3.69,3.34,3.53
"T379",2,"Ster","L",3.92,3.82,3.79
"T379",2,"Umb","L",3.77,3.77,3.78
"T379",3,"Ax","L",4.83,3.86,3.94
"T379",3,"Mid","L",3.93,3.79,4.43
"T379",3,"Neck","L",4.39,3.72,4.8
"T379",3,"Pel","L",3.85,3.15,3.47
"T379",3,"Ster","L",4.2,3.67,3.67
"T379",3,"Umb","L",3.76,3.77,3.94
"9420",1,"Ax","R",3.28,3.08,3.62
"9420",1,"Mid","R",3.39,3.18,3.17
"9420",1,"Neck","R",3.3,3.1,3.74
"9420",1,"Pel","R",2.5,2.44,2.55
"9420",1,"Ster","R",3.98,3.81,3.94
"9420",1,"Umb","R",2.83,2.77,3.16
"9420",2,"Ax","R",4.06,3.93,3.98
"9420",2,"Mid","R",3.77,3.48,3.74
"9420",2,"Neck","R",3.85,3.53,3.84
"9420",2,"Pel","R",2.87,2.75,2.73
"9420",2,"Ster","R",4.37,4.31,4.35
"9420",2,"Umb","R",3.5,3.46,3.45
"9420",3,"Ax","R",4.57,3.51,4.43
"9420",3,"Mid","R",4.41,3.62,4.53
"9420",3,"Neck","R",4.22,3.29,3.94
"9420",3,"Pel","R",2.89,2.75,2.76
"9420",3,"Ster","R",4.17,3.81,3.92
"9420",3,"Umb","R",4.67,3.15,3.59
"9484",1,"Ax","R",4.33,4.93,4.6
"9484",1,"Mid","R",4.72,4.5,4.66
"9484",1,"Neck","R",3.48,3.6,3.47
"9484",1,"Pel","R",3.48,3.41,3.18
"9484",1,"Ster","R",4.46,4.59,4.96
"9484",1,"Umb","R",4.54,4.42,4.57
"9484",2,"Ax","R",5.54,5.39,5.39
"9484",2,"Mid","R",5.09,5.03,4.91
"9484",2,"Neck","R",3.65,4.3,4.47
"9484",2,"Pel","R",4.46,3.02,2.91
"9484",2,"Ster","R",4.5,4.5,4.57
"9484",2,"Umb","R",4.89,4.91,4.31
"9484",3,"Ax","R",5.3,5.52,5.49
"9484",3,"Mid","R",4.75,4.7,5.06
"9484",3,"Neck","R",4.48,3.72,3.84
"9484",3,"Pel","R",3.09,4.64,4.5
"9484",3,"Ster","R",4.67,4.58,4.5
"9484",3,"Umb","R",4.42,5.06,5.26
"9486",1,"Ax","R",4.85,4.86,4.8
"9486",1,"Mid","R",4.52,4.37,4.5
"9486",1,"Neck","R",4.3,4.31,4.27
"9486",1,"Pel","R",3.98,4.2,3.87
"9486",1,"Ster","R",4.67,4.86,4.83
"9486",1,"Umb","R",4.5,4.56,4.5
"9486",2,"Ax","R",4.17,4.36,4.57
"9486",2,"Mid","R",4.37,3.85,4.86
"9486",2,"Neck","R",4.02,3.79,3.94
"9486",2,"Pel","R",3.2,3.12,3.22
"9486",2,"Ster","R",4.77,4.73,4.78
"9486",2,"Umb","R",4.3,4.23,4.1
"9486",3,"Ax","R",4.54,4.66,4.67
"9486",3,"Mid","R",4.85,4.93,4.9
"9486",3,"Neck","R",4.43,4.39,4.83
"9486",3,"Pel","R",3.24,3.36,3.37
"9486",3,"Ster","R",4.65,4.66,4.76
"9486",3,"Umb","R",4.61,4.83,4.67
"9507",1,"Ax","R",3.91,4,4.02
"9507",1,"Mid","R",3.87,4.09,4.04
"9507",1,"Neck","R",4.92,4.89,4.89
"9507",1,"Pel","R",4.17,4.36,3.8
"9507",1,"Ster","R",4.98,5.07,4.96
"9507",1,"Umb","R",4.46,4.7,4.34
"9507",2,"Ax","R",4.5,4.59,4.6
"9507",2,"Mid","R",4.79,4.84,4.82
"9507",2,"Neck","R",5.24,5.36,5.22
"9507",2,"Pel","R",4.88,4.83,4.75
"9507",2,"Ster","R",5.38,5.45,5.45
"9507",2,"Umb","R",NA,NA,4.94
"9507",3,"Ax","R",5.17,5.15,4.48
"9507",3,"Mid","R",4.37,4.5,4.48
"9507",3,"Neck","R",4.7,5.3,4.67
"9507",3,"Pel","R",4.74,4.86,4.77
"9507",3,"Ster","R",5.02,4.83,5.03
"9507",3,"Umb","R",4.57,5.09,4.45
"9514",1,"Ax","R",4.18,4.19,4.22
"9514",1,"Mid","R",3.71,3.79,3.7
"9514",1,"Neck","R",2.88,3.46,3.5
"9514",1,"Pel","R",3.74,4.12,3.65
"9514",1,"Ster","R",4.06,4.24,4.2
"9514",1,"Umb","R",3.9,3.9,3.97
"9514",2,"Ax","R",5.55,6.08,5.85
"9514",2,"Mid","R",4.31,4.78,4.27
"9514",2,"Neck","R",5.17,5.23,5
"9514",2,"Pel","R",4.63,4.78,4.63
"9514",2,"Ster","R",4.66,4.78,4.55
"9514",2,"Umb","R",4.47,5,4.2
"9514",3,"Ax","R",4.82,5.04,4.93
"9514",3,"Mid","R",4.5,4.64,4.47
"9514",3,"Neck","R",3.86,4.38,4.45
"9514",3,"Pel","R",4.47,4.68,4.48
"9514",3,"Ster","R",4.61,4.93,4.58
"9514",3,"Umb","R",4.16,5.23,4.27
"9519",1,"Ax","R",5.61,4.29,5.15
"9519",1,"Mid","R",5.28,5.19,5.78
"9519",1,"Neck","R",4.72,4.55,4.65
"9519",1,"Pel","R",3.26,3.37,3.57
"9519",1,"Ster","R",5.93,5.99,5.9
"9519",1,"Umb","R",6.24,6.25,6.23
"9519",2,"Ax","R",5.07,5.09,5.1
"9519",2,"Mid","R",5.87,5.94,5.95
"9519",2,"Neck","R",5.07,5.23,5.13
"9519",2,"Pel","R",4.48,3.72,3.9
"9519",2,"Ster","R",6.28,5.66,6.63
"9519",2,"Umb","R",6.02,5.92,5.9
"9519",3,"Ax","R",5.52,5.54,5.45
"9519",3,"Mid","R",6.43,6.49,6.48
"9519",3,"Neck","R",4.89,4.81,4.73
"9519",3,"Pel","R",5.35,4.76,4.75
"9519",3,"Ster","R",5.22,6.87,6.71
"9519",3,"Umb","R",6.09,6.18,6.03
"9524",1,"Ax","R",5.89,5.92,5.6
"9524",1,"Mid","R",6.52,6.73,6.46
"9524",1,"Neck","R",5.48,5.47,4.95
"9524",1,"Pel","R",4.72,3.81,NA
"9524",1,"Ster","R",7,7.21,6.83
"9524",1,"Umb","R",6.39,6.51,5.65
"9524",2,"Ax","R",6.22,4.93,6.25
"9524",2,"Mid","R",4.91,4.88,4.2
"9524",2,"Neck","R",5.41,5.35,4.37
"9524",2,"Pel","R",2.11,2.63,2.85
"9524",2,"Ster","R",5.57,5.14,5.17
"9524",2,"Umb","R",4.22,5.85,5.81
"9524",3,"Ax","R",5.37,5.19,5.1
"9524",3,"Mid","R",5.7,5.61,5.65
"9524",3,"Neck","R",5.65,5.45,5.33
"9524",3,"Pel","R",4.88,4.5,4.47
"9524",3,"Ster","R",5.91,4.71,5.76
"9524",3,"Umb","R",4.22,4.26,5.97
"9722",1,"Ax","R",4.24,3.62,3.71
"9722",1,"Mid","R",3.72,2.95,3.9
"9722",1,"Neck","R",3.87,2.89,3.85
"9722",1,"Pel","R",3.83,3.12,3.52
"9722",1,"Ster","R",3.67,3.47,3.52
"9722",1,"Umb","R",4.2,3.75,3.85
"9722",2,"Ax","R",4.57,3.64,4.5
"9722",2,"Mid","R",4.04,3.81,4.12
"9722",2,"Neck","R",3.57,3.29,3.57
"9722",2,"Pel","R",3.37,2.99,2.92
"9722",2,"Ster","R",4.76,4.09,4.09
"9722",2,"Umb","R",3.87,4.06,3.79
"9722",3,"Ax","R",4.98,4.26,4.34
"9722",3,"Mid","R",4.81,4.13,4.47
"9722",3,"Neck","R",4.79,4.15,4.29
"9722",3,"Pel","R",3.5,3.32,3.36
"9722",3,"Ster","R",4.46,4.11,4.16
"9722",3,"Umb","R",4.5,4.36,4.14
"9723",1,"Ax","R",3.76,3.7,3.28
"9723",1,"Mid","R",3.59,3.47,3.47
"9723",1,"Neck","R",3.76,3.32,3.44
"9723",1,"Pel","R",2.63,2.52,2.65
"9723",1,"Ster","R",4.07,4.08,4.08
"9723",1,"Umb","R",3.7,3.55,3.5
"9723",2,"Ax","R",4.52,4.48,3.41
"9723",2,"Mid","R",4.35,4.33,4.39
"9723",2,"Neck","R",4.39,3.55,3.71
"9723",2,"Pel","R",3.54,3.53,2.92
"9723",2,"Ster","R",4.65,4.18,4.12
"9723",2,"Umb","R",4.87,4.89,4.5
"9723",3,"Ax","R",4.37,4.5,4.45
"9723",3,"Mid","R",3.73,3.4,3.38
"9723",3,"Neck","R",4.63,4.63,4.5
"9723",3,"Pel","R",4.17,4.21,4.29
"9723",3,"Ster","R",4.26,4.2,4.06
"9723",3,"Umb","R",4.87,4.44,4.53
"9725",1,"Ax","R",4.2,4.17,4.22
"9725",1,"Mid","R",4.25,3.98,4.19
"9725",1,"Neck","R",4.52,4.67,4.68
"9725",1,"Pel","R",4.46,4.5,4.48
"9725",1,"Ster","R",3.87,3.88,3.89
"9725",1,"Umb","R",4.39,4.64,4.73
"9725",2,"Ax","R",4.31,4.25,4.66
"9725",2,"Mid","R",4.41,4.48,4.48
"9725",2,"Neck","R",4.63,5.11,5.13
"9725",2,"Pel","R",3.5,3.41,3.52
"9725",2,"Ster","R",4.57,4.06,4.98
"9725",2,"Umb","R",4.3,3.89,4.45
"9725",3,"Ax","R",4.74,4.71,4.73
"9725",3,"Mid","R",4.54,4.64,4.9
"9725",3,"Neck","R",4.52,4.83,4.82
"9725",3,"Pel","R",3.61,3.24,3.32
"9725",3,"Ster","R",4.57,4.43,4.43
"9725",3,"Umb","R",4.22,4.83,4.7
"9726",1,"Ax","R",4.7,3.72,4.72
"9726",1,"Mid","R",4.46,3.32,4.36
"9726",1,"Neck","R",3.74,3.19,3.27
"9726",1,"Pel","R",3.76,3.53,3.6
"9726",1,"Ster","R",4.15,3.88,3.79
"9726",1,"Umb","R",3.96,3.57,3.71
"9726",2,"Ax","R",4.54,4.17,4.6
"9726",2,"Mid","R",4.54,3.51,4.53
"9726",2,"Neck","R",3.83,3.72,3.82
"9726",2,"Pel","R",4,3.69,3.88
"9726",2,"Ster","R",3.85,3.62,3.87
"9726",2,"Umb","R",4.7,4.44,4.53
"9726",3,"Ax","R",4.54,4.5,4.64
"9726",3,"Mid","R",5.43,3.85,4.23
"9726",3,"Neck","R",4.11,4.22,4.34
"9726",3,"Pel","R",4.17,3.68,3.98
"9726",3,"Ster","R",4.46,4.16,4.17
"9726",3,"Umb","R",5.37,3.85,4.25
"9728",1,"Ax","R",4.56,3.88,3.88
"9728",1,"Mid","R",3.87,3.72,3.82
"9728",1,"Neck","R",3.8,3.27,3.41
"9728",1,"Pel","R",3.76,2.89,3.33
"9728",1,"Ster","R",4.08,4.09,4.06
"9728",1,"Umb","R",4.93,3.85,4.39
"9728",2,"Ax","R",4.35,3.77,3.9
"9728",2,"Mid","R",4.59,3.36,4.75
"9728",2,"Neck","R",4.07,3.6,4.04
"9728",2,"Pel","R",4.07,3.21,3.57
"9728",2,"Ster","R",4.57,3.81,4.12
"9728",2,"Umb","R",4.54,4.11,4.29
"9728",3,"Ax","R",4.65,4.28,4.06
"9728",3,"Mid","R",4.61,3.81,4.01
"9728",3,"Neck","R",4.7,4.18,4.2
"9728",3,"Pel","R",4.91,3.49,3.22
"9728",3,"Ster","R",4.28,3.9,4.12
"9728",3,"Umb","R",5.13,4.82,4.94
"S126",1,"Ax","R",5.13,5,4.96
"S126",1,"Mid","R",4.89,4.78,4.72
"S126",1,"Neck","R",4.8,4.86,4.89
"S126",1,"Pel","R",4.09,4.09,4.11
"S126",1,"Ster","R",5.76,5.83,5.85
"S126",1,"Umb","R",5.37,5.97,5.35
"S126",2,"Ax","R",4.85,5.32,4.55
"S126",2,"Mid","R",4.12,4.88,4.19
"S126",2,"Neck","R",4.54,5.28,4.42
"S126",2,"Pel","R",5.13,5.59,5.1
"S126",2,"Ster","R",4.91,4.95,4.83
"S126",2,"Umb","R",4.69,5.81,3.97
"S126",3,"Ax","R",5.54,5.4,5.98
"S126",3,"Mid","R",4.46,4.48,4.26
"S126",3,"Neck","R",4.93,5.07,4.91
"S126",3,"Pel","R",3.85,4.03,3.9
"S126",3,"Ster","R",5.91,5.9,5.71
"S126",3,"Umb","R",NA,NA,5.64
"T379",1,"Ax","R",3.59,3.62,3.64
"T379",1,"Mid","R",3.41,3.43,3.45
"T379",1,"Neck","R",3.93,3.72,3.85
"T379",1,"Pel","R",3.24,3.15,3.15
"T379",1,"Ster","R",3.24,2.78,3.22
"T379",1,"Umb","R",3.29,3.37,3.41
"T379",2,"Ax","R",3.54,3.43,3.47
"T379",2,"Mid","R",4.72,4.67,3.79
"T379",2,"Neck","R",4.02,3.93,3.97
"T379",2,"Pel","R",2.98,2.85,2.99
"T379",2,"Ster","R",3.87,3.37,3.45
"T379",2,"Umb","R",3.89,3.71,3.81
"T379",3,"Ax","R",4.13,4.09,4.11
"T379",3,"Mid","R",4.43,3.68,4.5
"T379",3,"Neck","R",3.74,3.84,3.87
"T379",3,"Pel","R",3.78,3.58,2.91
"T379",3,"Ster","R",4.76,3.27,3.65
"T379",3,"Umb","R",3.89,3.22,3.84
